# Supplementary material for: Enhancing myocardial repair with CardioClusters
Source: Nat Commun. 2020 Aug 7;11:3955. doi: 10.1038/s41467-020-17742-z (PMC7414230; doi:10.1038/s41467-020-17742-z)
Supplement: Supplementary file 4 — Supplementary Data 1 [file 41467_2020_17742_MOESM4_ESM.csv]

	p_val	avg_logFC	pct.1	pct.2	p_val_adj	cluster	gene
IL24	0	2.858202172	0.853	0.089	0	hCardioCluster	IL24
TIMP1	0	2.54617837	0.998	0.937	0	hCardioCluster	TIMP1
IL8	0	2.428257087	0.929	0.483	0	hCardioCluster	IL8
PTGS2	0	2.100637574	0.931	0.164	0	hCardioCluster	PTGS2
CCL2	0	2.001999285	0.941	0.473	0	hCardioCluster	CCL2
IL1B	0	1.900881978	0.914	0.389	0	hCardioCluster	IL1B
IL6	0	1.869399053	0.895	0.295	0	hCardioCluster	IL6
DCN	0	1.807271199	0.947	0.31	0	hCardioCluster	DCN
NEAT1	0	1.778948551	0.97	0.86	0	hCardioCluster	NEAT1
PAPPA	0	1.71304965	0.955	0.732	0	hCardioCluster	PAPPA
SOD2	0	1.586026513	0.928	0.456	0	hCardioCluster	SOD2
SAT1	0	1.580293916	0.973	0.715	0	hCardioCluster	SAT1
IL33	0	1.468606155	0.838	0.131	0	hCardioCluster	IL33
B2M	0	1.336355892	0.991	0.967	0	hCardioCluster	B2M
SOX4	0	1.335785797	0.952	0.689	0	hCardioCluster	SOX4
RARRES2	0	1.296031954	0.485	0.026	0	hCardioCluster	RARRES2
MALAT1	0	1.238803821	0.98	0.96	0	hCardioCluster	MALAT1
SCG5	0	1.236490825	0.705	0.141	0	hCardioCluster	SCG5
TSC22D1	0	1.228413966	0.903	0.615	0	hCardioCluster	TSC22D1
FTH1	0	1.19109875	0.999	1	0	hCardioCluster	FTH1
COL3A1	0	1.172029723	0.958	0.678	0	hCardioCluster	COL3A1
CYP1B1	0	1.162646004	0.829	0.27	0	hCardioCluster	CYP1B1
BAMBI	0	1.146229929	0.878	0.295	0	hCardioCluster	BAMBI
CRLF1	0	1.139006254	0.704	0.025	0	hCardioCluster	CRLF1
PPAP2A	0	1.106438809	0.764	0.188	0	hCardioCluster	PPAP2A
MMD	0	1.081296872	0.794	0.171	0	hCardioCluster	MMD
FOS	0	1.062731724	0.899	0.326	0	hCardioCluster	FOS
LIF	0	1.047383538	0.688	0.153	0	hCardioCluster	LIF
SQSTM1	0	1.036592037	0.973	0.808	0	hCardioCluster	SQSTM1
SELM	0	1.003278265	0.967	0.884	0	hCardioCluster	SELM
NPC2	0	0.98805677	0.967	0.864	0	hCardioCluster	NPC2
PSAP	0	0.982744414	0.964	0.773	0	hCardioCluster	PSAP
UNC5B	0	0.945762926	0.884	0.48	0	hCardioCluster	UNC5B
PRKCDBP	0	0.936012937	0.947	0.797	0	hCardioCluster	PRKCDBP
RAB31	0	0.91020297	0.943	0.829	0	hCardioCluster	RAB31
MMP2	0	0.900951208	0.954	0.788	0	hCardioCluster	MMP2
HLA-A	0	0.885178785	0.943	0.613	0	hCardioCluster	HLA-A
MRC2	0	0.884334851	0.922	0.554	0	hCardioCluster	MRC2
INSIG1	0	0.868799763	0.744	0.238	0	hCardioCluster	INSIG1
TNFAIP6	0	0.86562719	0.699	0.185	0	hCardioCluster	TNFAIP6
FADS1	0	0.865101515	0.873	0.54	0	hCardioCluster	FADS1
MSC	0	0.863469652	0.789	0.208	0	hCardioCluster	MSC
WBP5	0	0.846217964	0.949	0.775	0	hCardioCluster	WBP5
PXDN	0	0.841575074	0.938	0.801	0	hCardioCluster	PXDN
FTL	0	0.801476861	1	0.999	0	hCardioCluster	FTL
ATP6V1G1	0	0.793766768	0.961	0.88	0	hCardioCluster	ATP6V1G1
HLA-B	0	0.792720664	0.812	0.309	0	hCardioCluster	HLA-B
C11orf96	0	0.791630686	0.589	0.081	0	hCardioCluster	C11orf96
HTRA1	0	0.786721903	0.771	0.238	0	hCardioCluster	HTRA1
TMEM132A	0	0.785486826	0.781	0.236	0	hCardioCluster	TMEM132A
TMEM66	0	0.780295867	0.96	0.784	0	hCardioCluster	TMEM66
GRN	0	0.749055233	0.905	0.514	0	hCardioCluster	GRN
MT-ND3	0	0.747823219	0.978	0.947	0	hCardioCluster	MT-ND3
SNX9	0	0.72598558	0.835	0.426	0	hCardioCluster	SNX9
FGF7	0	0.708963738	0.405	0.014	0	hCardioCluster	FGF7
F2R	0	0.675445873	0.797	0.34	0	hCardioCluster	F2R
TPST1	0	0.661150526	0.771	0.295	0	hCardioCluster	TPST1
PMEPA1	0	0.619599464	0.761	0.26	0	hCardioCluster	PMEPA1
SEZ6L2	0	0.617893198	0.763	0.259	0	hCardioCluster	SEZ6L2
MEDAG	0	0.617590546	0.554	0.092	0	hCardioCluster	MEDAG
PTPRN	0	0.613681103	0.581	0.069	0	hCardioCluster	PTPRN
C1S	0	0.602745842	0.702	0.112	0	hCardioCluster	C1S
PTGES	0	0.584901474	0.402	0.017	0	hCardioCluster	PTGES
C3	0	0.531194785	0.584	0.071	0	hCardioCluster	C3
GABARAPL1	0	0.529895538	0.707	0.217	0	hCardioCluster	GABARAPL1
CASC15	0	0.490009056	0.578	0.059	0	hCardioCluster	CASC15
RP11-383H13.1	0	0.480255286	0.676	0.18	0	hCardioCluster	RP11-383H13.1
ZC3H12A	0	0.459437711	0.578	0.116	0	hCardioCluster	ZC3H12A
OLFM2	0	0.430922673	0.418	0.033	0	hCardioCluster	OLFM2
RAB27B	0	0.416751573	0.378	0.024	0	hCardioCluster	RAB27B
PRR24	1.32E-303	0.852613727	0.792	0.363	2.52E-299	hCardioCluster	PRR24
MLLT11	1.36E-303	0.949660724	0.942	0.777	2.61E-299	hCardioCluster	MLLT11
GPX4	1.97E-301	0.601984628	0.971	0.961	3.76E-297	hCardioCluster	GPX4
F2RL1	6.69E-300	0.500559161	0.523	0.094	1.28E-295	hCardioCluster	F2RL1
SQLE	3.42E-299	0.984564585	0.889	0.652	6.53E-295	hCardioCluster	SQLE
CTSB	2.02E-298	1.072534197	0.955	0.831	3.86E-294	hCardioCluster	CTSB
PLA2G4A	2.91E-295	0.326096261	0.443	0.055	5.56E-291	hCardioCluster	PLA2G4A
ITGB1	3.53E-294	0.689713647	0.972	0.945	6.75E-290	hCardioCluster	ITGB1
CYGB	9.90E-294	0.792906347	0.663	0.179	1.89E-289	hCardioCluster	CYGB
NFKBIZ	4.17E-288	0.644086824	0.767	0.306	7.98E-284	hCardioCluster	NFKBIZ
CCNI	2.50E-287	0.549089611	0.961	0.943	4.78E-283	hCardioCluster	CCNI
H3F3A	4.17E-286	0.590164816	0.988	0.981	7.97E-282	hCardioCluster	H3F3A
FKBP2	7.78E-286	0.64392088	0.961	0.861	1.49E-281	hCardioCluster	FKBP2
KLHL24	9.46E-285	0.348660508	0.464	0.067	1.81E-280	hCardioCluster	KLHL24
CXXC5	9.16E-284	0.667516939	0.672	0.223	1.75E-279	hCardioCluster	CXXC5
OLFML2A	9.63E-284	0.256549175	0.301	0.01	1.84E-279	hCardioCluster	OLFML2A
C12orf57	1.24E-283	0.654305887	0.95	0.896	2.37E-279	hCardioCluster	C12orf57
COL7A1	1.17E-282	0.417426785	0.381	0.035	2.24E-278	hCardioCluster	COL7A1
C1QTNF1	6.24E-280	0.432010894	0.551	0.119	1.19E-275	hCardioCluster	C1QTNF1
ATP6V0E1	1.16E-279	0.591410386	0.976	0.955	2.21E-275	hCardioCluster	ATP6V0E1
CTSF	6.85E-279	0.436501361	0.585	0.141	1.31E-274	hCardioCluster	CTSF
HLA-C	7.24E-279	0.737820158	0.908	0.574	1.38E-274	hCardioCluster	HLA-C
MFAP2	2.42E-278	0.664403412	0.926	0.679	4.62E-274	hCardioCluster	MFAP2
NR3C1	5.54E-277	0.781581343	0.862	0.574	1.06E-272	hCardioCluster	NR3C1
HMGCS1	2.57E-271	0.651631335	0.62	0.179	4.91E-267	hCardioCluster	HMGCS1
FNDC3B	4.03E-268	0.65439563	0.914	0.68	7.70E-264	hCardioCluster	FNDC3B
BDKRB2	2.19E-267	0.320318308	0.275	0.007	4.18E-263	hCardioCluster	BDKRB2
CSF3	1.36E-266	1.30486778	0.521	0.109	2.59E-262	hCardioCluster	CSF3
BTG1	4.90E-265	0.790023093	0.914	0.74	9.36E-261	hCardioCluster	BTG1
CEBPB	2.12E-264	0.812670457	0.864	0.593	4.04E-260	hCardioCluster	CEBPB
IER3	1.65E-263	1.095368255	0.952	0.798	3.15E-259	hCardioCluster	IER3
IGFBP7	8.64E-263	0.773873981	0.985	0.945	1.65E-258	hCardioCluster	IGFBP7
PDLIM3	4.30E-262	1.038351898	0.864	0.463	8.22E-258	hCardioCluster	PDLIM3
TMEM59L	5.47E-262	0.303444004	0.33	0.024	1.04E-257	hCardioCluster	TMEM59L
MAP1LC3A	2.07E-261	0.624430799	0.848	0.507	3.96E-257	hCardioCluster	MAP1LC3A
APP	2.25E-257	0.659347131	0.93	0.74	4.29E-253	hCardioCluster	APP
KLF6	1.41E-255	0.779989444	0.938	0.816	2.70E-251	hCardioCluster	KLF6
LRRC4B	2.67E-254	0.285935988	0.305	0.018	5.11E-250	hCardioCluster	LRRC4B
MSMO1	4.16E-252	0.581267307	0.685	0.258	7.95E-248	hCardioCluster	MSMO1
CD82	1.72E-251	0.395072706	0.378	0.045	3.29E-247	hCardioCluster	CD82
IGFBP5	5.63E-251	2.915899114	0.569	0.147	1.08E-246	hCardioCluster	IGFBP5
TSLP	2.98E-248	0.523690261	0.38	0.046	5.70E-244	hCardioCluster	TSLP
JARID2	1.18E-243	0.546964971	0.646	0.232	2.25E-239	hCardioCluster	JARID2
GRINA	1.45E-243	0.572876194	0.86	0.587	2.76E-239	hCardioCluster	GRINA
BRI3	5.51E-243	0.63324376	0.928	0.89	1.05E-238	hCardioCluster	BRI3
WIPI1	3.49E-242	0.537028014	0.779	0.402	6.68E-238	hCardioCluster	WIPI1
GFPT2	1.08E-241	0.58328478	0.741	0.35	2.06E-237	hCardioCluster	GFPT2
ITGAV	4.68E-240	0.65057895	0.906	0.639	8.94E-236	hCardioCluster	ITGAV
ATP13A3	5.70E-238	0.667976146	0.932	0.771	1.09E-233	hCardioCluster	ATP13A3
MMP14	9.94E-238	0.707791472	0.927	0.76	1.90E-233	hCardioCluster	MMP14
ANGPTL2	2.08E-235	0.351040125	0.404	0.061	3.97E-231	hCardioCluster	ANGPTL2
TFPI2	2.36E-235	1.244255409	0.956	0.648	4.50E-231	hCardioCluster	TFPI2
RASSF8-AS1	2.47E-235	0.465339024	0.646	0.235	4.71E-231	hCardioCluster	RASSF8-AS1
SSR4	1.09E-233	0.523590548	0.97	0.951	2.09E-229	hCardioCluster	SSR4
TMEM165	1.78E-233	0.587077402	0.945	0.818	3.39E-229	hCardioCluster	TMEM165
FOSB	3.19E-233	0.484855187	0.702	0.237	6.10E-229	hCardioCluster	FOSB
CTSD	5.25E-233	0.595688416	0.866	0.545	1.00E-228	hCardioCluster	CTSD
ID2	3.60E-231	0.991220832	0.795	0.446	6.88E-227	hCardioCluster	ID2
LRP1	2.88E-230	0.514985106	0.8	0.387	5.51E-226	hCardioCluster	LRP1
DUSP6	2.36E-229	0.562789161	0.692	0.284	4.51E-225	hCardioCluster	DUSP6
IL32	5.70E-229	0.697209533	0.837	0.498	1.09E-224	hCardioCluster	IL32
BMP2	9.46E-228	0.595154666	0.473	0.1	1.81E-223	hCardioCluster	BMP2
APOE	1.30E-227	1.016728251	0.488	0.104	2.49E-223	hCardioCluster	APOE
DDX5	2.11E-226	0.562136533	0.958	0.905	4.03E-222	hCardioCluster	DDX5
CCDC74A	2.57E-226	0.402308672	0.559	0.161	4.92E-222	hCardioCluster	CCDC74A
ENAH	4.71E-225	0.682437039	0.932	0.771	9.01E-221	hCardioCluster	ENAH
GNAS	9.11E-225	0.526419198	0.956	0.893	1.74E-220	hCardioCluster	GNAS
PLXNA4	2.59E-224	0.329321147	0.376	0.052	4.95E-220	hCardioCluster	PLXNA4
TCF25	9.75E-224	0.513512892	0.932	0.812	1.86E-219	hCardioCluster	TCF25
SERF2	1.02E-223	0.407136787	0.99	0.992	1.96E-219	hCardioCluster	SERF2
IL11	1.20E-223	1.28056397	0.716	0.345	2.28E-219	hCardioCluster	IL11
MPZL1	3.37E-223	0.563428137	0.888	0.685	6.43E-219	hCardioCluster	MPZL1
C15orf48	4.20E-223	0.54974976	0.255	0.012	8.02E-219	hCardioCluster	C15orf48
MAN1A1	2.82E-222	0.371414707	0.536	0.146	5.38E-218	hCardioCluster	MAN1A1
MFGE8	2.02E-221	0.501188047	0.754	0.327	3.86E-217	hCardioCluster	MFGE8
TRPS1	3.83E-221	0.401806571	0.548	0.156	7.32E-217	hCardioCluster	TRPS1
JUND	9.31E-221	0.49967537	0.759	0.379	1.78E-216	hCardioCluster	JUND
POU2F2	6.05E-220	0.610725377	0.592	0.204	1.16E-215	hCardioCluster	POU2F2
ROBO1	6.09E-219	0.390299684	0.591	0.194	1.16E-214	hCardioCluster	ROBO1
NFE2L2	1.33E-215	0.540137874	0.871	0.625	2.55E-211	hCardioCluster	NFE2L2
LIPG	2.91E-214	0.701889496	0.695	0.305	5.57E-210	hCardioCluster	LIPG
LDLR	4.61E-214	0.529748826	0.747	0.375	8.82E-210	hCardioCluster	LDLR
NAMPT	8.99E-214	0.605833967	0.632	0.245	1.72E-209	hCardioCluster	NAMPT
EGR1	1.46E-213	0.612236617	0.694	0.262	2.80E-209	hCardioCluster	EGR1
FN1	1.48E-213	0.915117142	0.985	0.943	2.83E-209	hCardioCluster	FN1
JAK1	6.36E-213	0.683882116	0.937	0.836	1.21E-208	hCardioCluster	JAK1
ATP2B1	8.91E-213	0.819189619	0.814	0.545	1.70E-208	hCardioCluster	ATP2B1
COL6A2	1.18E-212	0.779309379	0.943	0.827	2.25E-208	hCardioCluster	COL6A2
PLIN2	1.18E-211	0.767018175	0.824	0.524	2.25E-207	hCardioCluster	PLIN2
KLF9	8.60E-211	0.464108175	0.635	0.244	1.64E-206	hCardioCluster	KLF9
RHBDD2	1.95E-210	0.433476642	0.671	0.285	3.72E-206	hCardioCluster	RHBDD2
CXCL1	1.21E-209	2.070745043	0.805	0.441	2.32E-205	hCardioCluster	CXCL1
C1R	3.72E-208	0.341357634	0.493	0.117	7.11E-204	hCardioCluster	C1R
YPEL3	3.24E-205	0.423745267	0.608	0.227	6.18E-201	hCardioCluster	YPEL3
ITM2B	5.15E-205	0.639408436	0.941	0.788	9.83E-201	hCardioCluster	ITM2B
TGIF1	1.18E-203	0.494869771	0.681	0.308	2.25E-199	hCardioCluster	TGIF1
TMX4	1.82E-203	0.616804584	0.716	0.359	3.49E-199	hCardioCluster	TMX4
IDS	5.29E-201	0.484588859	0.755	0.41	1.01E-196	hCardioCluster	IDS
IDI1	1.28E-200	0.535885507	0.735	0.386	2.44E-196	hCardioCluster	IDI1
NDUFB4	3.74E-199	0.533731693	0.945	0.869	7.15E-195	hCardioCluster	NDUFB4
PRRX2	4.92E-199	0.321292297	0.334	0.046	9.41E-195	hCardioCluster	PRRX2
RAB13	1.15E-198	0.548714293	0.971	0.924	2.20E-194	hCardioCluster	RAB13
CEBPD	5.82E-196	0.727960056	0.797	0.486	1.11E-191	hCardioCluster	CEBPD
FADS2	9.75E-196	0.502413946	0.729	0.356	1.86E-191	hCardioCluster	FADS2
KIAA0247	4.82E-194	0.357415959	0.525	0.163	9.21E-190	hCardioCluster	KIAA0247
NUMB	1.06E-193	0.543704868	0.791	0.494	2.02E-189	hCardioCluster	NUMB
ITGA11	1.53E-192	0.447216677	0.673	0.258	2.92E-188	hCardioCluster	ITGA11
DNAJB9	3.17E-192	0.41345264	0.604	0.235	6.05E-188	hCardioCluster	DNAJB9
NINJ1	2.51E-191	0.531417348	0.736	0.415	4.80E-187	hCardioCluster	NINJ1
POLR2J3	3.37E-190	0.456452012	0.835	0.544	6.44E-186	hCardioCluster	POLR2J3
GABARAPL2	8.36E-189	0.480161918	0.924	0.81	1.60E-184	hCardioCluster	GABARAPL2
KLF4	5.10E-187	0.292390808	0.412	0.087	9.74E-183	hCardioCluster	KLF4
GNG11	1.85E-186	0.756652896	0.964	0.848	3.54E-182	hCardioCluster	GNG11
FYN	1.45E-185	0.510361824	0.635	0.292	2.77E-181	hCardioCluster	FYN
MGP	1.03E-184	1.077902287	0.744	0.328	1.97E-180	hCardioCluster	MGP
PIEZO2	1.80E-184	0.376769942	0.383	0.076	3.44E-180	hCardioCluster	PIEZO2
IL6ST	7.42E-184	0.723789275	0.92	0.791	1.42E-179	hCardioCluster	IL6ST
PRDX5	1.51E-182	0.447468783	0.969	0.935	2.89E-178	hCardioCluster	PRDX5
ST3GAL1	2.04E-182	0.492765487	0.724	0.391	3.89E-178	hCardioCluster	ST3GAL1
PTPRE	3.73E-182	0.265365128	0.342	0.057	7.13E-178	hCardioCluster	PTPRE
HSD11B1	9.82E-182	0.280801308	0.283	0.032	1.88E-177	hCardioCluster	HSD11B1
A4GALT	1.17E-181	0.358839827	0.507	0.158	2.24E-177	hCardioCluster	A4GALT
NDUFS5	1.91E-181	0.384230376	0.978	0.974	3.65E-177	hCardioCluster	NDUFS5
GPNMB	3.74E-181	0.27570884	0.291	0.036	7.15E-177	hCardioCluster	GPNMB
PLEKHO1	4.51E-181	0.566979429	0.863	0.669	8.61E-177	hCardioCluster	PLEKHO1
15-Sep	9.75E-181	0.509719549	0.927	0.823	1.86E-176	hCardioCluster	15-Sep
RND3	2.80E-180	0.620215443	0.822	0.588	5.35E-176	hCardioCluster	RND3
SCARB2	5.80E-180	0.464379919	0.831	0.558	1.11E-175	hCardioCluster	SCARB2
TNFAIP8	4.29E-179	0.302008385	0.424	0.101	8.20E-175	hCardioCluster	TNFAIP8
CD63	9.41E-178	0.579646638	0.985	0.961	1.80E-173	hCardioCluster	CD63
TNFAIP3	2.11E-177	0.472202233	0.569	0.207	4.03E-173	hCardioCluster	TNFAIP3
IL1R1	5.10E-177	0.494523229	0.753	0.397	9.75E-173	hCardioCluster	IL1R1
FBXO32	1.05E-176	0.500670576	0.536	0.172	2.01E-172	hCardioCluster	FBXO32
CXCL6	1.47E-176	1.083081072	0.791	0.459	2.81E-172	hCardioCluster	CXCL6
ITGA1	1.23E-175	0.365103176	0.455	0.122	2.35E-171	hCardioCluster	ITGA1
TIPARP	1.65E-174	0.441373131	0.666	0.315	3.15E-170	hCardioCluster	TIPARP
PDGFRB	2.64E-174	0.523462488	0.623	0.276	5.05E-170	hCardioCluster	PDGFRB
LIMS1	9.44E-174	0.591120652	0.915	0.814	1.80E-169	hCardioCluster	LIMS1
PNRC1	7.62E-173	0.527238321	0.828	0.511	1.46E-168	hCardioCluster	PNRC1
WLS	9.45E-173	0.59347989	0.801	0.466	1.81E-168	hCardioCluster	WLS
VEGFA	2.81E-172	0.481030036	0.579	0.233	5.37E-168	hCardioCluster	VEGFA
NFKBIA	1.41E-171	0.620919211	0.788	0.499	2.70E-167	hCardioCluster	NFKBIA
HBP1	1.65E-171	0.318577669	0.506	0.164	3.15E-167	hCardioCluster	HBP1
MT-CYB	2.19E-171	0.313463612	0.985	0.965	4.19E-167	hCardioCluster	MT-CYB
CTHRC1	5.18E-171	0.94779199	0.762	0.491	9.90E-167	hCardioCluster	CTHRC1
RELB	1.25E-170	0.31661048	0.516	0.173	2.38E-166	hCardioCluster	RELB
BMP1	1.59E-169	0.400712682	0.637	0.294	3.03E-165	hCardioCluster	BMP1
COL6A3	4.44E-169	0.900765811	0.833	0.691	8.48E-165	hCardioCluster	COL6A3
ATP6V1F	8.60E-169	0.420781994	0.958	0.914	1.64E-164	hCardioCluster	ATP6V1F
BSDC1	3.68E-168	0.402224008	0.658	0.316	7.04E-164	hCardioCluster	BSDC1
EMILIN1	6.24E-168	0.540072609	0.82	0.589	1.19E-163	hCardioCluster	EMILIN1
TMEM59	3.76E-167	0.499695303	0.883	0.681	7.19E-163	hCardioCluster	TMEM59
MIR24-2	2.74E-166	0.439205368	0.581	0.226	5.24E-162	hCardioCluster	MIR24-2
SH3KBP1	5.86E-166	0.499259941	0.823	0.581	1.12E-161	hCardioCluster	SH3KBP1
TNIP1	1.40E-165	0.498985534	0.799	0.58	2.68E-161	hCardioCluster	TNIP1
VCAN	1.36E-164	0.963307016	0.938	0.785	2.60E-160	hCardioCluster	VCAN
PLD3	4.74E-164	0.437207838	0.85	0.596	9.07E-160	hCardioCluster	PLD3
PPP1R15A	1.48E-163	0.501553314	0.866	0.674	2.83E-159	hCardioCluster	PPP1R15A
COX5B	1.45E-162	0.388720765	0.954	0.95	2.77E-158	hCardioCluster	COX5B
RDH10	4.00E-162	0.522865804	0.502	0.17	7.65E-158	hCardioCluster	RDH10
FAM213A	1.37E-161	0.432656866	0.54	0.2	2.62E-157	hCardioCluster	FAM213A
LHFPL2	7.33E-161	0.347830283	0.579	0.24	1.40E-156	hCardioCluster	LHFPL2
SLC25A37	1.05E-160	0.806250685	0.805	0.61	2.00E-156	hCardioCluster	SLC25A37
QPCT	1.16E-160	0.271737923	0.374	0.084	2.22E-156	hCardioCluster	QPCT
INHBA	2.07E-160	0.910615656	0.888	0.689	3.96E-156	hCardioCluster	INHBA
COL1A1	4.20E-160	0.78065713	0.979	0.898	8.02E-156	hCardioCluster	COL1A1
MEIS1	4.32E-160	0.279289086	0.382	0.089	8.25E-156	hCardioCluster	MEIS1
SMIM14	7.96E-160	0.361762907	0.65	0.315	1.52E-155	hCardioCluster	SMIM14
TNRC6B	1.24E-158	0.446800584	0.761	0.478	2.38E-154	hCardioCluster	TNRC6B
COL1A2	1.69E-158	0.620550716	0.973	0.913	3.23E-154	hCardioCluster	COL1A2
MARCKSL1	3.99E-158	0.59800943	0.957	0.917	7.62E-154	hCardioCluster	MARCKSL1
TMEM258	9.95E-158	0.417318232	0.947	0.907	1.90E-153	hCardioCluster	TMEM258
NOTCH3	2.47E-157	0.338528147	0.457	0.139	4.72E-153	hCardioCluster	NOTCH3
LTBP1	1.13E-156	0.54997846	0.812	0.551	2.17E-152	hCardioCluster	LTBP1
BMPR2	1.94E-155	0.44328701	0.769	0.503	3.70E-151	hCardioCluster	BMPR2
JUNB	2.91E-155	0.567433735	0.813	0.511	5.55E-151	hCardioCluster	JUNB
SSC5D	3.71E-155	0.251317353	0.396	0.101	7.09E-151	hCardioCluster	SSC5D
SPON2	7.64E-155	0.772400687	0.469	0.14	1.46E-150	hCardioCluster	SPON2
SDCBP	1.15E-154	0.420467212	0.83	0.58	2.19E-150	hCardioCluster	SDCBP
RAB7A	1.78E-154	0.429672136	0.905	0.764	3.41E-150	hCardioCluster	RAB7A
RP11-709B3.2	2.69E-154	0.256806746	0.366	0.083	5.14E-150	hCardioCluster	RP11-709B3.2
ALDH2	4.43E-154	0.360543086	0.533	0.199	8.47E-150	hCardioCluster	ALDH2
HMGCR	4.91E-154	0.296305422	0.465	0.148	9.39E-150	hCardioCluster	HMGCR
ORAI3	6.90E-154	0.279055369	0.5	0.172	1.32E-149	hCardioCluster	ORAI3
CREG1	1.58E-153	0.273482277	0.474	0.154	3.02E-149	hCardioCluster	CREG1
SH3PXD2A	1.94E-153	0.462003569	0.741	0.459	3.70E-149	hCardioCluster	SH3PXD2A
FDPS	3.43E-153	0.635497921	0.888	0.775	6.56E-149	hCardioCluster	FDPS
HS2ST1	5.10E-153	0.377610771	0.606	0.279	9.74E-149	hCardioCluster	HS2ST1
FAM46A	1.26E-152	0.474006609	0.46	0.146	2.40E-148	hCardioCluster	FAM46A
DPYSL2	1.54E-152	0.542622005	0.841	0.643	2.94E-148	hCardioCluster	DPYSL2
AKR1B1	1.77E-152	0.553129685	0.905	0.795	3.39E-148	hCardioCluster	AKR1B1
TUSC3	2.62E-152	0.40578367	0.81	0.585	5.00E-148	hCardioCluster	TUSC3
TCEB2	3.71E-152	0.323049503	0.971	0.962	7.10E-148	hCardioCluster	TCEB2
AKAP13	3.75E-152	0.431406269	0.719	0.432	7.17E-148	hCardioCluster	AKAP13
VGLL4	4.04E-152	0.403835442	0.729	0.444	7.71E-148	hCardioCluster	VGLL4
FDFT1	5.46E-151	0.490388285	0.74	0.47	1.04E-146	hCardioCluster	FDFT1
C8orf4	4.45E-150	0.3410032	0.271	0.039	8.49E-146	hCardioCluster	C8orf4
STK38L	6.24E-150	0.407770991	0.648	0.311	1.19E-145	hCardioCluster	STK38L
TIMP2	6.50E-150	0.479750491	0.904	0.74	1.24E-145	hCardioCluster	TIMP2
LMO4	9.91E-150	0.679207564	0.854	0.661	1.89E-145	hCardioCluster	LMO4
CST3	1.88E-149	0.509451803	0.959	0.898	3.60E-145	hCardioCluster	CST3
BAZ2B	2.68E-148	0.393660027	0.628	0.308	5.13E-144	hCardioCluster	BAZ2B
SERPINE2	1.17E-146	0.711638964	0.875	0.586	2.24E-142	hCardioCluster	SERPINE2
RAMP1	1.95E-146	0.552414436	0.396	0.108	3.73E-142	hCardioCluster	RAMP1
SMAD7	9.10E-145	0.283047148	0.481	0.17	1.74E-140	hCardioCluster	SMAD7
CCNL1	1.39E-144	0.444583651	0.805	0.558	2.66E-140	hCardioCluster	CCNL1
RNF145	1.20E-143	0.443961302	0.826	0.643	2.29E-139	hCardioCluster	RNF145
IL4R	4.38E-143	0.321712363	0.57	0.252	8.36E-139	hCardioCluster	IL4R
MAFG	1.30E-142	0.345846806	0.671	0.367	2.49E-138	hCardioCluster	MAFG
CNPY2	2.05E-142	0.406442387	0.937	0.873	3.92E-138	hCardioCluster	CNPY2
CD276	6.69E-142	0.39929923	0.696	0.428	1.28E-137	hCardioCluster	CD276
GPC6	1.50E-141	0.307138207	0.452	0.145	2.87E-137	hCardioCluster	GPC6
COX6C	1.79E-141	0.381376638	0.957	0.938	3.42E-137	hCardioCluster	COX6C
TAPBP	1.83E-141	0.410209034	0.705	0.434	3.50E-137	hCardioCluster	TAPBP
ITGA2	2.92E-141	0.642475724	0.844	0.642	5.59E-137	hCardioCluster	ITGA2
VIMP	3.87E-141	0.450213226	0.914	0.8	7.40E-137	hCardioCluster	VIMP
COL16A1	1.04E-140	0.350256468	0.523	0.205	1.99E-136	hCardioCluster	COL16A1
PITPNC1	1.97E-140	0.306669457	0.475	0.166	3.76E-136	hCardioCluster	PITPNC1
COX6B1	2.63E-140	0.334257557	0.966	0.954	5.03E-136	hCardioCluster	COX6B1
CYB5D2	3.26E-140	0.285413543	0.529	0.212	6.23E-136	hCardioCluster	CYB5D2
SYNJ2	6.09E-140	0.401200415	0.783	0.548	1.16E-135	hCardioCluster	SYNJ2
KLF13	2.67E-139	0.272793656	0.518	0.208	5.11E-135	hCardioCluster	KLF13
CTSA	1.35E-138	0.38392222	0.735	0.448	2.59E-134	hCardioCluster	CTSA
TGFB1	1.88E-138	0.473734896	0.911	0.784	3.59E-134	hCardioCluster	TGFB1
COL4A2	1.90E-138	0.539605417	0.942	0.844	3.64E-134	hCardioCluster	COL4A2
ANTXR1	2.07E-137	0.446248708	0.759	0.5	3.96E-133	hCardioCluster	ANTXR1
CLDN14	2.16E-137	0.527030538	0.282	0.052	4.12E-133	hCardioCluster	CLDN14
SCD	2.75E-137	0.497165388	0.712	0.443	5.25E-133	hCardioCluster	SCD
ZFP36L1	4.74E-137	0.503559122	0.837	0.618	9.05E-133	hCardioCluster	ZFP36L1
ACADVL	2.58E-136	0.429088106	0.864	0.693	4.93E-132	hCardioCluster	ACADVL
SEC62	1.28E-135	0.389136567	0.916	0.825	2.45E-131	hCardioCluster	SEC62
ANTXR2	2.32E-135	0.460334043	0.698	0.417	4.42E-131	hCardioCluster	ANTXR2
RUNX1	5.16E-135	0.439135818	0.634	0.358	9.87E-131	hCardioCluster	RUNX1
MGST3	1.14E-134	0.414965655	0.929	0.812	2.18E-130	hCardioCluster	MGST3
TPP1	1.96E-134	0.371739927	0.653	0.37	3.75E-130	hCardioCluster	TPP1
AAK1	3.35E-134	0.377980726	0.721	0.46	6.39E-130	hCardioCluster	AAK1
S1PR3	4.54E-134	0.381775847	0.539	0.233	8.68E-130	hCardioCluster	S1PR3
SERINC3	5.07E-134	0.380851242	0.804	0.596	9.68E-130	hCardioCluster	SERINC3
BNIP3L	1.30E-133	0.391636389	0.836	0.627	2.48E-129	hCardioCluster	BNIP3L
ARPC1B	1.91E-133	0.415992042	0.976	0.935	3.65E-129	hCardioCluster	ARPC1B
COX7A2	2.94E-133	0.28399309	0.967	0.974	5.62E-129	hCardioCluster	COX7A2
N4BP2L2	3.57E-133	0.411379883	0.861	0.687	6.81E-129	hCardioCluster	N4BP2L2
SLC2A6	5.42E-133	0.30255268	0.551	0.243	1.04E-128	hCardioCluster	SLC2A6
DSE	5.43E-133	0.336407657	0.615	0.308	1.04E-128	hCardioCluster	DSE
SOX6	5.70E-133	0.303099071	0.271	0.047	1.09E-128	hCardioCluster	SOX6
TFPI	9.80E-133	0.456632966	0.773	0.487	1.87E-128	hCardioCluster	TFPI
CPE	8.86E-132	0.380780979	0.491	0.187	1.69E-127	hCardioCluster	CPE
ARHGEF40	2.01E-131	0.310013689	0.567	0.264	3.84E-127	hCardioCluster	ARHGEF40
SKIL	2.75E-131	0.425433228	0.753	0.493	5.26E-127	hCardioCluster	SKIL
EPHX1	9.89E-131	0.271469692	0.464	0.169	1.89E-126	hCardioCluster	EPHX1
SRP14	1.04E-130	0.307874291	0.976	0.979	1.99E-126	hCardioCluster	SRP14
FAP	3.00E-130	0.397010082	0.578	0.274	5.74E-126	hCardioCluster	FAP
IGF2R	3.11E-130	0.319620941	0.612	0.321	5.95E-126	hCardioCluster	IGF2R
LEPROT	3.14E-130	0.381926941	0.886	0.745	6.00E-126	hCardioCluster	LEPROT
ATOX1	2.36E-128	0.377525999	0.957	0.943	4.52E-124	hCardioCluster	ATOX1
FAM89B	4.59E-128	0.415781896	0.804	0.639	8.78E-124	hCardioCluster	FAM89B
MDK	1.29E-127	0.594205771	0.866	0.71	2.47E-123	hCardioCluster	MDK
S100A13	4.12E-127	0.418406633	0.949	0.903	7.87E-123	hCardioCluster	S100A13
EMC10	6.16E-127	0.40599967	0.787	0.591	1.18E-122	hCardioCluster	EMC10
DHCR7	8.47E-127	0.331779297	0.525	0.235	1.62E-122	hCardioCluster	DHCR7
YIPF5	1.52E-126	0.410425168	0.807	0.604	2.91E-122	hCardioCluster	YIPF5
ANKRD12	2.12E-126	0.427526457	0.738	0.497	4.05E-122	hCardioCluster	ANKRD12
PDGFRA	1.04E-124	0.423469445	0.67	0.41	1.98E-120	hCardioCluster	PDGFRA
ATP6AP1	1.21E-124	0.308513179	0.683	0.403	2.32E-120	hCardioCluster	ATP6AP1
LAPTM4A	1.53E-124	0.403597102	0.887	0.693	2.92E-120	hCardioCluster	LAPTM4A
PAM	2.89E-124	0.505650264	0.697	0.445	5.53E-120	hCardioCluster	PAM
LAMC1	6.50E-124	0.424497213	0.846	0.694	1.24E-119	hCardioCluster	LAMC1
FCGRT	7.16E-124	0.401759576	0.723	0.453	1.37E-119	hCardioCluster	FCGRT
CYTH2	2.09E-123	0.363801837	0.747	0.509	4.00E-119	hCardioCluster	CYTH2
FBN1	2.11E-123	0.470342637	0.891	0.737	4.03E-119	hCardioCluster	FBN1
ATF3	3.44E-123	0.275815247	0.512	0.19	6.58E-119	hCardioCluster	ATF3
RCN2	4.93E-123	0.403247038	0.904	0.791	9.43E-119	hCardioCluster	RCN2
PCMTD1	7.39E-123	0.28722025	0.498	0.208	1.41E-118	hCardioCluster	PCMTD1
AGTRAP	5.49E-122	0.339173236	0.644	0.367	1.05E-117	hCardioCluster	AGTRAP
CPD	1.71E-121	0.4103454	0.634	0.357	3.27E-117	hCardioCluster	CPD
STARD10	2.09E-120	0.265435468	0.447	0.17	4.00E-116	hCardioCluster	STARD10
APLP2	2.99E-120	0.404611816	0.925	0.822	5.71E-116	hCardioCluster	APLP2
RHOQ	1.08E-119	0.344431388	0.594	0.315	2.07E-115	hCardioCluster	RHOQ
ZEB2	1.46E-119	0.339770147	0.569	0.29	2.78E-115	hCardioCluster	ZEB2
POLD4	1.48E-119	0.38133705	0.928	0.85	2.82E-115	hCardioCluster	POLD4
COL6A1	1.78E-119	0.672851604	0.902	0.817	3.41E-115	hCardioCluster	COL6A1
PLTP	1.80E-119	0.27011845	0.408	0.138	3.43E-115	hCardioCluster	PLTP
HECW2	3.16E-119	0.262238385	0.38	0.117	6.04E-115	hCardioCluster	HECW2
C14orf1	3.27E-119	0.411573942	0.736	0.524	6.25E-115	hCardioCluster	C14orf1
SOX9	6.87E-119	0.297551381	0.257	0.049	1.31E-114	hCardioCluster	SOX9
CHMP4B	7.99E-118	0.369911989	0.873	0.762	1.53E-113	hCardioCluster	CHMP4B
C9orf16	1.93E-117	0.375173032	0.935	0.886	3.69E-113	hCardioCluster	C9orf16
NDUFA13	1.74E-116	0.364769211	0.86	0.703	3.32E-112	hCardioCluster	NDUFA13
TMED10	1.81E-116	0.388146057	0.895	0.777	3.46E-112	hCardioCluster	TMED10
RB1CC1	3.46E-116	0.363938236	0.786	0.573	6.61E-112	hCardioCluster	RB1CC1
FOXO3	5.77E-116	0.344086626	0.639	0.377	1.10E-111	hCardioCluster	FOXO3
STC1	6.52E-116	0.587573449	0.52	0.212	1.25E-111	hCardioCluster	STC1
FEZ1	2.32E-115	0.419859003	0.724	0.508	4.43E-111	hCardioCluster	FEZ1
HIF1A	2.70E-115	0.423445705	0.894	0.761	5.16E-111	hCardioCluster	HIF1A
TMBIM6	2.91E-115	0.386127088	0.941	0.842	5.56E-111	hCardioCluster	TMBIM6
RDH11	1.34E-114	0.344382186	0.759	0.543	2.56E-110	hCardioCluster	RDH11
NGFRAP1	1.66E-114	0.368427343	0.967	0.956	3.17E-110	hCardioCluster	NGFRAP1
AHR	1.69E-114	0.353427559	0.55	0.27	3.24E-110	hCardioCluster	AHR
PNPLA8	3.58E-114	0.300654312	0.604	0.331	6.84E-110	hCardioCluster	PNPLA8
DAXX	3.97E-114	0.382262735	0.717	0.51	7.58E-110	hCardioCluster	DAXX
SLFN5	4.55E-114	0.330257454	0.629	0.351	8.70E-110	hCardioCluster	SLFN5
TMEM41B	8.32E-114	0.336418288	0.624	0.366	1.59E-109	hCardioCluster	TMEM41B
GREM1	1.06E-113	0.651732306	0.62	0.324	2.02E-109	hCardioCluster	GREM1
NBL1	1.98E-113	0.43706197	0.751	0.549	3.78E-109	hCardioCluster	NBL1
GJA1	3.17E-113	0.577262885	0.828	0.673	6.06E-109	hCardioCluster	GJA1
ADAM17	5.41E-113	0.33081619	0.562	0.287	1.03E-108	hCardioCluster	ADAM17
SMOC1	5.87E-113	0.251684497	0.286	0.067	1.12E-108	hCardioCluster	SMOC1
KMT2E	6.43E-113	0.417722616	0.791	0.629	1.23E-108	hCardioCluster	KMT2E
FAM174A	1.16E-112	0.25299921	0.508	0.224	2.21E-108	hCardioCluster	FAM174A
ALKBH7	2.12E-112	0.343032836	0.864	0.746	4.05E-108	hCardioCluster	ALKBH7
ARID4B	2.37E-112	0.346898438	0.805	0.618	4.53E-108	hCardioCluster	ARID4B
NDUFA1	3.03E-112	0.369740011	0.935	0.87	5.79E-108	hCardioCluster	NDUFA1
UBXN4	6.53E-112	0.372164977	0.881	0.746	1.25E-107	hCardioCluster	UBXN4
COL18A1	1.14E-111	0.330736957	0.63	0.365	2.17E-107	hCardioCluster	COL18A1
JUN	1.17E-111	0.581930146	0.803	0.635	2.23E-107	hCardioCluster	JUN
WBP2	1.19E-109	0.28962005	0.616	0.351	2.27E-105	hCardioCluster	WBP2
IRF2BPL	2.65E-109	0.309999728	0.598	0.32	5.07E-105	hCardioCluster	IRF2BPL
MYADM	9.25E-109	0.376876259	0.765	0.573	1.77E-104	hCardioCluster	MYADM
HEXA	9.81E-109	0.311112375	0.506	0.233	1.88E-104	hCardioCluster	HEXA
UBE2B	1.22E-108	0.351932632	0.868	0.739	2.34E-104	hCardioCluster	UBE2B
C16orf45	3.20E-108	0.265181993	0.461	0.195	6.12E-104	hCardioCluster	C16orf45
ABCA1	1.08E-107	0.309023352	0.46	0.187	2.07E-103	hCardioCluster	ABCA1
RABAC1	3.36E-107	0.336360921	0.961	0.922	6.41E-103	hCardioCluster	RABAC1
PSD3	6.25E-107	0.287095263	0.54	0.273	1.19E-102	hCardioCluster	PSD3
SLC44A1	6.30E-107	0.378228527	0.796	0.552	1.20E-102	hCardioCluster	SLC44A1
GSTO1	7.99E-107	0.362784194	0.953	0.878	1.53E-102	hCardioCluster	GSTO1
SPTBN1	1.07E-106	0.455211079	0.892	0.798	2.05E-102	hCardioCluster	SPTBN1
ERLEC1	1.63E-106	0.361581308	0.855	0.749	3.11E-102	hCardioCluster	ERLEC1
KDSR	1.70E-106	0.320147069	0.717	0.496	3.26E-102	hCardioCluster	KDSR
DNPH1	6.69E-106	0.37495483	0.848	0.718	1.28E-101	hCardioCluster	DNPH1
NR1H2	1.92E-105	0.339599494	0.733	0.53	3.66E-101	hCardioCluster	NR1H2
LAMP1	4.38E-105	0.327964148	0.828	0.656	8.38E-101	hCardioCluster	LAMP1
TNFRSF11B	1.63E-104	0.477286358	0.374	0.126	3.12E-100	hCardioCluster	TNFRSF11B
SMAD6	4.30E-104	0.339277699	0.457	0.197	8.22E-100	hCardioCluster	SMAD6
ATP6AP2	1.71E-103	0.376155163	0.71	0.463	3.27E-99	hCardioCluster	ATP6AP2
SREBF2	3.31E-103	0.252338953	0.5	0.237	6.33E-99	hCardioCluster	SREBF2
BRK1	3.46E-103	0.261706545	0.964	0.958	6.61E-99	hCardioCluster	BRK1
AHI1	9.60E-103	0.34338254	0.69	0.453	1.83E-98	hCardioCluster	AHI1
PID1	2.76E-102	0.290092986	0.439	0.183	5.26E-98	hCardioCluster	PID1
C5orf24	3.00E-102	0.345456517	0.836	0.684	5.73E-98	hCardioCluster	C5orf24
MRAS	5.41E-102	0.325301198	0.644	0.374	1.03E-97	hCardioCluster	MRAS
C11orf31	6.31E-102	0.333044047	0.941	0.914	1.21E-97	hCardioCluster	C11orf31
BSG	8.88E-101	0.339151706	0.932	0.87	1.70E-96	hCardioCluster	BSG
ATXN1	9.78E-101	0.264604126	0.574	0.301	1.87E-96	hCardioCluster	ATXN1
WTAP	1.25E-100	0.523999135	0.8	0.656	2.39E-96	hCardioCluster	WTAP
CHPF	2.36E-100	0.293171017	0.715	0.466	4.51E-96	hCardioCluster	CHPF
GOLIM4	3.33E-100	0.408427751	0.851	0.709	6.35E-96	hCardioCluster	GOLIM4
RAB11B	6.07E-100	0.329614892	0.732	0.526	1.16E-95	hCardioCluster	RAB11B
PGM2L1	1.08E-99	0.3012891	0.54	0.277	2.07E-95	hCardioCluster	PGM2L1
PHLDA1	1.53E-99	0.500696127	0.882	0.757	2.92E-95	hCardioCluster	PHLDA1
CD164	2.98E-99	0.30611007	0.843	0.7	5.70E-95	hCardioCluster	CD164
PHLDB1	3.04E-99	0.30816131	0.708	0.495	5.81E-95	hCardioCluster	PHLDB1
PLAT	4.74E-99	0.622912313	0.484	0.221	9.05E-95	hCardioCluster	PLAT
C4orf48	7.12E-99	0.312586809	0.937	0.892	1.36E-94	hCardioCluster	C4orf48
YPEL5	2.06E-98	0.261835039	0.628	0.371	3.94E-94	hCardioCluster	YPEL5
BAG1	3.81E-98	0.327188382	0.784	0.584	7.28E-94	hCardioCluster	BAG1
MAP3K2	1.20E-97	0.313271151	0.594	0.347	2.29E-93	hCardioCluster	MAP3K2
DTWD1	5.41E-97	0.28796357	0.546	0.29	1.03E-92	hCardioCluster	DTWD1
FKBP8	1.16E-96	0.317326821	0.912	0.84	2.22E-92	hCardioCluster	FKBP8
NUCB1	1.06E-95	0.305899219	0.714	0.489	2.02E-91	hCardioCluster	NUCB1
DBI	1.13E-95	0.333845074	0.951	0.943	2.16E-91	hCardioCluster	DBI
CSNK1E	2.16E-95	0.328254072	0.836	0.694	4.13E-91	hCardioCluster	CSNK1E
WNT5A	6.36E-95	0.289183624	0.321	0.101	1.21E-90	hCardioCluster	WNT5A
SSH1	1.10E-94	0.305981384	0.656	0.425	2.10E-90	hCardioCluster	SSH1
DPP7	7.29E-94	0.330164075	0.781	0.599	1.39E-89	hCardioCluster	DPP7
YIPF4	8.70E-94	0.291140283	0.676	0.453	1.66E-89	hCardioCluster	YIPF4
AFF4	1.43E-93	0.323637947	0.757	0.587	2.72E-89	hCardioCluster	AFF4
RRAGC	2.46E-93	0.291458159	0.59	0.355	4.70E-89	hCardioCluster	RRAGC
MLLT4	3.09E-93	0.319841846	0.616	0.361	5.91E-89	hCardioCluster	MLLT4
ARMCX3	2.56E-92	0.32542908	0.717	0.502	4.88E-88	hCardioCluster	ARMCX3
SLC12A2	2.94E-92	0.515367624	0.573	0.34	5.62E-88	hCardioCluster	SLC12A2
SRD5A3	4.74E-92	0.379426691	0.622	0.413	9.05E-88	hCardioCluster	SRD5A3
SLC39A6	1.01E-91	0.308144398	0.664	0.441	1.93E-87	hCardioCluster	SLC39A6
TPR	1.20E-91	0.561162131	0.887	0.818	2.30E-87	hCardioCluster	TPR
PTPRK	1.52E-91	0.252273328	0.495	0.251	2.90E-87	hCardioCluster	PTPRK
BEX1	6.45E-91	0.657795148	0.401	0.152	1.23E-86	hCardioCluster	BEX1
DNAJC1	7.97E-91	0.359270265	0.82	0.695	1.52E-86	hCardioCluster	DNAJC1
LINC00657	1.29E-90	0.291050744	0.815	0.649	2.46E-86	hCardioCluster	LINC00657
PRAF2	1.50E-90	0.278247155	0.704	0.501	2.87E-86	hCardioCluster	PRAF2
GOLGB1	3.59E-90	0.327419159	0.758	0.564	6.87E-86	hCardioCluster	GOLGB1
CYSTM1	4.74E-90	0.350122124	0.653	0.44	9.06E-86	hCardioCluster	CYSTM1
SPNS1	4.96E-90	0.280358819	0.64	0.423	9.48E-86	hCardioCluster	SPNS1
SULF2	7.62E-90	0.327141326	0.498	0.243	1.46E-85	hCardioCluster	SULF2
TMEM179B	1.49E-89	0.311716987	0.718	0.516	2.84E-85	hCardioCluster	TMEM179B
PNISR	1.52E-89	0.362186884	0.875	0.78	2.91E-85	hCardioCluster	PNISR
COX7B	1.53E-89	0.286916865	0.95	0.943	2.92E-85	hCardioCluster	COX7B
MSRB2	5.11E-89	0.345275768	0.757	0.596	9.77E-85	hCardioCluster	MSRB2
SH3GLB1	8.16E-89	0.390549556	0.918	0.867	1.56E-84	hCardioCluster	SH3GLB1
BGN	3.13E-88	0.616029559	0.878	0.707	5.97E-84	hCardioCluster	BGN
NCOA7	3.19E-88	0.380802983	0.707	0.49	6.09E-84	hCardioCluster	NCOA7
SAT2	3.63E-88	0.317941251	0.794	0.652	6.95E-84	hCardioCluster	SAT2
NEU1	3.66E-88	0.275475664	0.554	0.314	7.00E-84	hCardioCluster	NEU1
RBM39	8.40E-88	0.325968114	0.928	0.869	1.60E-83	hCardioCluster	RBM39
UBL5	1.04E-87	0.263058328	0.965	0.958	2.00E-83	hCardioCluster	UBL5
PRKAR1A	1.10E-87	0.309838722	0.813	0.673	2.10E-83	hCardioCluster	PRKAR1A
OS9	1.36E-87	0.274866094	0.627	0.391	2.59E-83	hCardioCluster	OS9
SRSF5	1.56E-87	0.296093229	0.882	0.759	2.98E-83	hCardioCluster	SRSF5
TYMP	1.87E-87	0.269421133	0.532	0.295	3.56E-83	hCardioCluster	TYMP
YIPF3	2.48E-87	0.30343157	0.811	0.651	4.74E-83	hCardioCluster	YIPF3
LAMP2	7.02E-87	0.306617731	0.646	0.421	1.34E-82	hCardioCluster	LAMP2
ZMYM2	3.18E-86	0.257412538	0.508	0.262	6.07E-82	hCardioCluster	ZMYM2
TMEM208	5.20E-86	0.312105452	0.868	0.756	9.93E-82	hCardioCluster	TMEM208
ZNHIT1	8.64E-85	0.268159688	0.944	0.91	1.65E-80	hCardioCluster	ZNHIT1
RNF24	8.73E-85	0.273296337	0.568	0.335	1.67E-80	hCardioCluster	RNF24
SDF4	1.96E-84	0.292981033	0.881	0.807	3.74E-80	hCardioCluster	SDF4
ATF6B	1.17E-83	0.250617419	0.57	0.342	2.23E-79	hCardioCluster	ATF6B
SERINC1	2.79E-83	0.283322052	0.677	0.484	5.34E-79	hCardioCluster	SERINC1
MXRA7	2.80E-83	0.295829642	0.671	0.479	5.36E-79	hCardioCluster	MXRA7
ITPRIPL2	2.88E-83	0.265362697	0.587	0.364	5.50E-79	hCardioCluster	ITPRIPL2
JMJD1C	1.00E-82	0.279925052	0.679	0.472	1.92E-78	hCardioCluster	JMJD1C
XIAP	1.05E-82	0.272165763	0.661	0.456	2.01E-78	hCardioCluster	XIAP
COL4A1	1.41E-82	0.449102286	0.938	0.838	2.70E-78	hCardioCluster	COL4A1
INSR	1.59E-82	0.291051359	0.362	0.141	3.03E-78	hCardioCluster	INSR
UBALD2	1.94E-82	0.250724998	0.52	0.28	3.70E-78	hCardioCluster	UBALD2
UBXN6	7.97E-82	0.300008482	0.768	0.614	1.52E-77	hCardioCluster	UBXN6
GPX7	9.24E-82	0.259050601	0.583	0.352	1.76E-77	hCardioCluster	GPX7
LRP10	1.60E-81	0.287608696	0.879	0.762	3.05E-77	hCardioCluster	LRP10
ID3	2.26E-81	0.553000824	0.922	0.92	4.32E-77	hCardioCluster	ID3
FOXP1	1.99E-80	0.424250937	0.838	0.724	3.80E-76	hCardioCluster	FOXP1
NFE2L1	6.49E-80	0.294611376	0.732	0.562	1.24E-75	hCardioCluster	NFE2L1
ID4	6.97E-80	0.323088948	0.531	0.287	1.33E-75	hCardioCluster	ID4
CMTM6	9.53E-80	0.327829937	0.824	0.693	1.82E-75	hCardioCluster	CMTM6
REL	1.63E-79	0.273851198	0.424	0.201	3.12E-75	hCardioCluster	REL
MBD4	2.46E-79	0.286283731	0.65	0.455	4.69E-75	hCardioCluster	MBD4
PIGT	4.04E-79	0.277113154	0.628	0.42	7.71E-75	hCardioCluster	PIGT
SLC39A14	4.35E-79	0.321996064	0.519	0.309	8.31E-75	hCardioCluster	SLC39A14
TMBIM4.1	4.60E-79	0.301891305	0.775	0.618	8.80E-75	hCardioCluster	TMBIM4.1
LMAN2	8.42E-79	0.280873668	0.902	0.828	1.61E-74	hCardioCluster	LMAN2
ERGIC3	1.18E-78	0.292170863	0.902	0.819	2.26E-74	hCardioCluster	ERGIC3
SPARC	1.41E-78	0.339553024	0.973	0.947	2.70E-74	hCardioCluster	SPARC
SELK	2.89E-78	0.340540058	0.875	0.796	5.52E-74	hCardioCluster	SELK
ATP6V0B	4.23E-78	0.306168853	0.937	0.889	8.08E-74	hCardioCluster	ATP6V0B
CYBA	6.72E-78	0.416826884	0.92	0.846	1.28E-73	hCardioCluster	CYBA
COX17	9.23E-78	0.317427266	0.895	0.804	1.76E-73	hCardioCluster	COX17
DHRSX	1.12E-77	0.256420149	0.652	0.46	2.13E-73	hCardioCluster	DHRSX
AHCYL1	1.23E-77	0.288986379	0.759	0.616	2.35E-73	hCardioCluster	AHCYL1
KLHL5	1.29E-77	0.298135928	0.637	0.452	2.46E-73	hCardioCluster	KLHL5
ITM2C	1.98E-77	0.304840605	0.73	0.553	3.78E-73	hCardioCluster	ITM2C
OSTC	1.79E-76	0.290093668	0.956	0.936	3.41E-72	hCardioCluster	OSTC
TEAD2	2.73E-76	0.264241106	0.608	0.398	5.21E-72	hCardioCluster	TEAD2
WDR83OS	2.88E-76	0.28631715	0.92	0.876	5.51E-72	hCardioCluster	WDR83OS
ADD3	2.97E-76	0.387023479	0.674	0.501	5.67E-72	hCardioCluster	ADD3
SPG21	5.08E-76	0.283928462	0.833	0.726	9.70E-72	hCardioCluster	SPG21
LGALS3	1.15E-75	0.438833617	0.729	0.58	2.19E-71	hCardioCluster	LGALS3
PPFIBP1	1.30E-75	0.360746261	0.777	0.648	2.48E-71	hCardioCluster	PPFIBP1
CTSL	1.51E-75	0.322848608	0.63	0.41	2.89E-71	hCardioCluster	CTSL
NFKB1	1.90E-75	0.274608385	0.483	0.266	3.63E-71	hCardioCluster	NFKB1
ZNF281	3.44E-75	0.267530846	0.612	0.407	6.57E-71	hCardioCluster	ZNF281
PTGFRN	8.18E-75	0.27508115	0.572	0.35	1.56E-70	hCardioCluster	PTGFRN
MAP1LC3B	1.56E-74	0.273765995	0.884	0.792	2.98E-70	hCardioCluster	MAP1LC3B
FGF2	1.61E-74	0.322170655	0.476	0.266	3.07E-70	hCardioCluster	FGF2
ZFAND5	1.98E-74	0.312230754	0.83	0.708	3.78E-70	hCardioCluster	ZFAND5
EPC1	4.80E-74	0.265588153	0.652	0.473	9.17E-70	hCardioCluster	EPC1
CISD2	1.07E-73	0.290149864	0.821	0.702	2.04E-69	hCardioCluster	CISD2
LIMD2	2.59E-73	0.30131897	0.737	0.56	4.95E-69	hCardioCluster	LIMD2
FAM114A1	3.90E-73	0.278398645	0.829	0.728	7.45E-69	hCardioCluster	FAM114A1
ORAI2	7.35E-73	0.272586024	0.684	0.502	1.40E-68	hCardioCluster	ORAI2
BTG3	1.39E-72	0.269830024	0.625	0.417	2.66E-68	hCardioCluster	BTG3
TPST2	1.64E-72	0.263242878	0.535	0.322	3.13E-68	hCardioCluster	TPST2
KTN1	1.26E-71	0.256466433	0.962	0.929	2.41E-67	hCardioCluster	KTN1
KRAS	2.19E-71	0.25824936	0.674	0.491	4.18E-67	hCardioCluster	KRAS
WSB1	3.86E-71	0.282606826	0.793	0.606	7.37E-67	hCardioCluster	WSB1
TRAM1	4.52E-71	0.259837559	0.872	0.778	8.64E-67	hCardioCluster	TRAM1
DDX17	1.71E-70	0.283268194	0.872	0.781	3.28E-66	hCardioCluster	DDX17
HMGXB3	4.27E-70	0.258196251	0.599	0.412	8.16E-66	hCardioCluster	HMGXB3
ZNF428	5.16E-70	0.267076472	0.85	0.754	9.87E-66	hCardioCluster	ZNF428
NBPF10	9.66E-70	0.261826707	0.628	0.441	1.85E-65	hCardioCluster	NBPF10
HES4	2.38E-69	0.362854603	0.679	0.476	4.56E-65	hCardioCluster	HES4
TMEM205	7.87E-69	0.262118658	0.593	0.394	1.50E-64	hCardioCluster	TMEM205
PTOV1	1.05E-68	0.263888682	0.708	0.541	2.00E-64	hCardioCluster	PTOV1
P4HB	1.15E-68	0.252868065	0.967	0.936	2.21E-64	hCardioCluster	P4HB
CERCAM	1.77E-68	0.260790058	0.655	0.479	3.39E-64	hCardioCluster	CERCAM
DNAJC3	2.01E-68	0.337362545	0.784	0.649	3.83E-64	hCardioCluster	DNAJC3
CTSC	2.64E-67	0.568770765	0.852	0.79	5.04E-63	hCardioCluster	CTSC
UBE2E3	3.53E-67	0.272640464	0.897	0.816	6.74E-63	hCardioCluster	UBE2E3
LRPAP1	4.14E-67	0.267423977	0.728	0.554	7.90E-63	hCardioCluster	LRPAP1
SETD5	6.36E-67	0.263865502	0.738	0.605	1.22E-62	hCardioCluster	SETD5
ANKRD28	2.73E-66	0.29495226	0.613	0.415	5.22E-62	hCardioCluster	ANKRD28
DAAM1	4.18E-66	0.506358689	0.686	0.534	7.99E-62	hCardioCluster	DAAM1
GLIS3	7.76E-66	0.251755018	0.541	0.335	1.48E-61	hCardioCluster	GLIS3
ZCCHC24	9.32E-66	0.262993157	0.424	0.224	1.78E-61	hCardioCluster	ZCCHC24
ODF2L	1.83E-65	0.271537014	0.66	0.488	3.50E-61	hCardioCluster	ODF2L
CDKN1A	1.86E-65	0.418623562	0.864	0.71	3.55E-61	hCardioCluster	CDKN1A
SPAG9	4.03E-65	0.30107917	0.741	0.624	7.71E-61	hCardioCluster	SPAG9
VMP1	1.02E-64	0.308065462	0.864	0.719	1.96E-60	hCardioCluster	VMP1
ATP6V1E1	1.84E-64	0.265788227	0.772	0.634	3.52E-60	hCardioCluster	ATP6V1E1
PPIC	3.77E-64	0.279077314	0.719	0.556	7.20E-60	hCardioCluster	PPIC
CD47	1.34E-63	0.30533807	0.645	0.45	2.57E-59	hCardioCluster	CD47
MPC2	3.77E-63	0.347048854	0.913	0.876	7.20E-59	hCardioCluster	MPC2
CHD9	4.04E-63	0.280774246	0.788	0.678	7.72E-59	hCardioCluster	CHD9
NAV1	6.74E-63	0.31572668	0.802	0.708	1.29E-58	hCardioCluster	NAV1
IFNGR2	2.86E-62	0.268394045	0.77	0.662	5.46E-58	hCardioCluster	IFNGR2
AKR1C1	5.76E-62	0.334131998	0.324	0.139	1.10E-57	hCardioCluster	AKR1C1
CTNNB1	1.13E-61	0.383893018	0.744	0.587	2.16E-57	hCardioCluster	CTNNB1
CXCL12	1.26E-61	0.556952404	0.65	0.439	2.41E-57	hCardioCluster	CXCL12
MLXIP	2.37E-61	0.273575705	0.696	0.557	4.53E-57	hCardioCluster	MLXIP
AKAP9	2.90E-61	0.296695626	0.815	0.715	5.55E-57	hCardioCluster	AKAP9
PTPN12	3.36E-61	0.263674737	0.748	0.62	6.41E-57	hCardioCluster	PTPN12
OAF	5.58E-61	0.308484881	0.638	0.471	1.07E-56	hCardioCluster	OAF
MAGED2	6.78E-61	0.270167658	0.682	0.493	1.29E-56	hCardioCluster	MAGED2
CD81	1.12E-60	0.256074316	0.799	0.686	2.14E-56	hCardioCluster	CD81
FURIN	1.44E-60	0.25884681	0.64	0.484	2.76E-56	hCardioCluster	FURIN
PRNP	2.39E-60	0.255246894	0.614	0.439	4.56E-56	hCardioCluster	PRNP
VAPA	1.57E-59	0.287366255	0.906	0.863	3.01E-55	hCardioCluster	VAPA
MVD	1.77E-59	0.277699618	0.494	0.317	3.39E-55	hCardioCluster	MVD
DDAH2	4.09E-58	0.286472943	0.774	0.664	7.82E-54	hCardioCluster	DDAH2
HLA-E	1.89E-57	0.250622703	0.692	0.544	3.61E-53	hCardioCluster	HLA-E
PGD	1.96E-57	0.264883244	0.684	0.534	3.74E-53	hCardioCluster	PGD
IGFBP4	5.86E-56	0.433896233	0.897	0.886	1.12E-51	hCardioCluster	IGFBP4
SCAND1	2.72E-55	0.256601581	0.901	0.859	5.19E-51	hCardioCluster	SCAND1
RBMS1	5.45E-55	0.27423811	0.818	0.718	1.04E-50	hCardioCluster	RBMS1
APOA1	1.93E-54	0.846709416	0.413	0.22	3.68E-50	hCardioCluster	APOA1
ABRACL	4.26E-54	0.259733805	0.789	0.7	8.15E-50	hCardioCluster	ABRACL
EVA1B	9.42E-54	0.28464982	0.878	0.81	1.80E-49	hCardioCluster	EVA1B
CLMP	1.90E-53	0.25354417	0.665	0.511	3.62E-49	hCardioCluster	CLMP
TCF4	3.50E-53	0.334489711	0.704	0.567	6.69E-49	hCardioCluster	TCF4
IER3IP1.1	5.90E-53	0.255880913	0.806	0.703	1.13E-48	hCardioCluster	IER3IP1.1
PDIA4	8.45E-53	0.250448199	0.809	0.717	1.62E-48	hCardioCluster	PDIA4
TSPAN13	1.07E-52	0.318011515	0.596	0.418	2.05E-48	hCardioCluster	TSPAN13
CDH2	1.27E-52	0.524397922	0.867	0.823	2.43E-48	hCardioCluster	CDH2
UPP1	2.69E-52	0.311999382	0.621	0.465	5.14E-48	hCardioCluster	UPP1
NFIC	2.71E-52	0.264966776	0.899	0.838	5.17E-48	hCardioCluster	NFIC
NRP1	3.70E-52	0.348898786	0.708	0.59	7.08E-48	hCardioCluster	NRP1
CREB5	1.15E-49	0.252231794	0.377	0.207	2.20E-45	hCardioCluster	CREB5
DPYSL3	1.29E-49	0.435072173	0.771	0.66	2.46E-45	hCardioCluster	DPYSL3
TPBG	3.44E-49	0.258309592	0.676	0.538	6.58E-45	hCardioCluster	TPBG
GBE1	4.04E-48	0.255805818	0.515	0.358	7.71E-44	hCardioCluster	GBE1
KLF3	1.21E-47	0.263344281	0.606	0.475	2.31E-43	hCardioCluster	KLF3
SORBS2	3.14E-45	0.259115471	0.547	0.361	6.00E-41	hCardioCluster	SORBS2
FKBP10	5.32E-41	0.25530922	0.864	0.806	1.02E-36	hCardioCluster	FKBP10
MANF	5.48E-40	0.25425547	0.888	0.836	1.05E-35	hCardioCluster	MANF
TUBA1A	4.38E-39	0.255724191	0.907	0.871	8.38E-35	hCardioCluster	TUBA1A
B4GALT1	7.43E-37	0.339254836	0.635	0.493	1.42E-32	hCardioCluster	B4GALT1
RHOBTB3	3.20E-36	0.416455657	0.907	0.896	6.12E-32	hCardioCluster	RHOBTB3
H2AFJ	6.16E-36	0.276501961	0.878	0.851	1.18E-31	hCardioCluster	H2AFJ
WWTR1	1.84E-35	0.299852553	0.827	0.767	3.52E-31	hCardioCluster	WWTR1
TGFBI	8.02E-34	0.434509412	0.929	0.912	1.53E-29	hCardioCluster	TGFBI
MAST4	1.28E-33	0.269708514	0.467	0.345	2.44E-29	hCardioCluster	MAST4
SLC7A11	1.47E-32	0.302651534	0.717	0.625	2.80E-28	hCardioCluster	SLC7A11
SYT1	9.11E-32	0.339609903	0.444	0.307	1.74E-27	hCardioCluster	SYT1
CXCL3	9.31E-31	0.293718901	0.263	0.138	1.78E-26	hCardioCluster	CXCL3
SLC38A2	3.04E-30	0.307299144	0.872	0.803	5.81E-26	hCardioCluster	SLC38A2
AMIGO2	9.15E-28	0.314482813	0.578	0.489	1.75E-23	hCardioCluster	AMIGO2
TGM2	1.01E-27	0.291213105	0.639	0.552	1.93E-23	hCardioCluster	TGM2
ID1	2.02E-22	0.4140483	0.811	0.813	3.86E-18	hCardioCluster	ID1
GDF15	1.03E-18	0.391986009	0.253	0.162	1.97E-14	hCardioCluster	GDF15
MMP1	1.20E-18	0.268947991	0.737	0.665	2.29E-14	hCardioCluster	MMP1
MAP1B	5.95E-15	0.343526458	0.943	0.948	1.14E-10	hCardioCluster	MAP1B
ATP1B1	1.22E-14	0.286832258	0.429	0.363	2.34E-10	hCardioCluster	ATP1B1
NMB	1.60E-08	0.620353399	0.522	0.527	0.000306125	hCardioCluster	NMB
RGS41	0	0.954639454	0.94	0.594	0	hCPC	RGS4
MEST1	0	0.775879708	0.872	0.338	0	hCPC	MEST
HHIP1	0	0.672391152	0.885	0.492	0	hCPC	HHIP
SULT1B11	0	0.59828678	0.811	0.293	0	hCPC	SULT1B1
ECI21	0	0.586328795	0.886	0.592	0	hCPC	ECI2
HAPLN11	0	0.580808698	0.792	0.178	0	hCPC	HAPLN1
PTMA1	0	0.567395137	0.999	0.99	0	hCPC	PTMA
LINC00882	0	0.385998865	0.549	0.091	0	hCPC	LINC00882
ZFHX4-AS11	0	0.362991151	0.599	0.14	0	hCPC	ZFHX4-AS1
ANKRD18B	2.10E-292	0.265735835	0.452	0.062	4.01E-288	hCPC	ANKRD18B
SVIP1	4.56E-288	0.821078092	0.923	0.661	8.71E-284	hCPC	SVIP
H2AFZ1	7.63E-282	0.729683161	0.985	0.956	1.46E-277	hCPC	H2AFZ
LYPD11	3.22E-273	0.607020455	0.873	0.498	6.15E-269	hCPC	LYPD1
PFN11	2.31E-272	0.363554775	0.996	0.988	4.42E-268	hCPC	PFN1
HMGB11	5.52E-272	0.629114318	0.984	0.961	1.06E-267	hCPC	HMGB1
KIAA01011	8.06E-269	0.646754532	0.871	0.438	1.54E-264	hCPC	KIAA0101
HN11	1.82E-268	0.554340392	0.968	0.892	3.47E-264	hCPC	HN1
CKS1B1	5.23E-266	0.667150425	0.885	0.564	9.99E-262	hCPC	CKS1B
VEPH11	1.89E-263	0.476147953	0.826	0.436	3.62E-259	hCPC	VEPH1
STRA131	2.10E-261	0.515337589	0.937	0.768	4.00E-257	hCPC	STRA13
RRAS21	7.77E-255	0.468054499	0.847	0.535	1.49E-250	hCPC	RRAS2
UBE2S1	9.10E-252	0.798600226	0.928	0.81	1.74E-247	hCPC	UBE2S
BIRC51	5.90E-251	0.529860845	0.785	0.344	1.13E-246	hCPC	BIRC5
HMGA11	1.52E-249	0.668548889	0.985	0.88	2.90E-245	hCPC	HMGA1
ANKRD36C	3.77E-248	0.523792702	0.678	0.286	7.20E-244	hCPC	ANKRD36C
HSPE11	9.67E-244	0.50331913	0.979	0.937	1.85E-239	hCPC	HSPE1
SNRPE1	7.96E-241	0.441980266	0.966	0.918	1.52E-236	hCPC	SNRPE
FABP51	1.10E-240	0.62096174	0.942	0.702	2.11E-236	hCPC	FABP5
ZFHX41	6.59E-240	0.550421813	0.834	0.548	1.26E-235	hCPC	ZFHX4
CEP1701	2.62E-238	0.511887031	0.873	0.659	5.00E-234	hCPC	CEP170
RANBP11	3.68E-236	0.543564683	0.966	0.883	7.03E-232	hCPC	RANBP1
SMS1	4.96E-234	0.488954882	0.956	0.814	9.48E-230	hCPC	SMS
CALM21	7.26E-233	0.532831449	0.988	0.954	1.39E-228	hCPC	CALM2
ARHGAP181	1.19E-228	0.5008957	0.831	0.501	2.27E-224	hCPC	ARHGAP18
ODC11	2.82E-227	0.556828193	0.948	0.73	5.39E-223	hCPC	ODC1
PODXL	4.11E-227	0.334002134	0.368	0.051	7.86E-223	hCPC	PODXL
CENPN1	2.33E-225	0.468345657	0.823	0.456	4.46E-221	hCPC	CENPN
NUCKS11	4.39E-223	0.485168515	0.974	0.947	8.38E-219	hCPC	NUCKS1
SNRPD11	2.63E-222	0.473558047	0.966	0.889	5.02E-218	hCPC	SNRPD1
C20orf271	1.59E-220	0.425878951	0.903	0.675	3.03E-216	hCPC	C20orf27
LSM31	1.72E-219	0.434127951	0.948	0.86	3.28E-215	hCPC	LSM3
PTX31	2.94E-215	0.653419231	0.901	0.535	5.63E-211	hCPC	PTX3
LY6K	5.07E-215	0.269268058	0.411	0.08	9.70E-211	hCPC	LY6K
PRELID11	2.26E-212	0.381571316	0.974	0.957	4.32E-208	hCPC	PRELID1
REXO21	2.28E-212	0.411239939	0.96	0.9	4.37E-208	hCPC	REXO2
C12orf751	3.04E-212	0.689849111	0.973	0.827	5.80E-208	hCPC	C12orf75
TMSB101	2.16E-207	0.253537948	0.999	0.998	4.14E-203	hCPC	TMSB10
STMN11	1.83E-206	0.552192073	0.909	0.674	3.51E-202	hCPC	STMN1
MYO10	3.52E-206	0.455115143	0.856	0.615	6.73E-202	hCPC	MYO10
TK11	2.28E-205	0.381811253	0.722	0.31	4.36E-201	hCPC	TK1
ARHGAP291	1.40E-204	0.484307726	0.875	0.572	2.67E-200	hCPC	ARHGAP29
NHP21	1.96E-201	0.414880518	0.967	0.905	3.74E-197	hCPC	NHP2
HMGN21	3.00E-196	0.493566915	0.975	0.913	5.74E-192	hCPC	HMGN2
SLC9A3R2	3.94E-196	0.45936793	0.822	0.571	7.54E-192	hCPC	SLC9A3R2
SRSF21	1.25E-195	0.462396235	0.951	0.844	2.38E-191	hCPC	SRSF2
CYCS1	4.36E-194	0.402241616	0.972	0.932	8.34E-190	hCPC	CYCS
HNRNPAB1	8.44E-194	0.435864943	0.944	0.833	1.61E-189	hCPC	HNRNPAB
LARP6	2.82E-193	0.419204701	0.909	0.769	5.39E-189	hCPC	LARP6
NCL1	4.16E-193	0.538034461	0.975	0.913	7.95E-189	hCPC	NCL
TAGLN2	3.25E-192	0.350887958	0.977	0.949	6.22E-188	hCPC	TAGLN2
SNRPB1	8.59E-190	0.470630805	0.966	0.88	1.64E-185	hCPC	SNRPB
SNRPG	3.05E-187	0.401511605	0.965	0.926	5.83E-183	hCPC	SNRPG
DTYMK1	5.21E-187	0.471546214	0.888	0.632	9.96E-183	hCPC	DTYMK
CFL1	2.22E-185	0.306566707	0.995	0.988	4.25E-181	hCPC	CFL1
LIMCH1	3.49E-185	0.298269236	0.515	0.159	6.67E-181	hCPC	LIMCH1
LSM41	8.94E-185	0.389539639	0.947	0.86	1.71E-180	hCPC	LSM4
LSM71	4.75E-184	0.362355984	0.952	0.901	9.08E-180	hCPC	LSM7
UBE2C1	5.14E-183	0.480294275	0.643	0.253	9.82E-179	hCPC	UBE2C
PCGF51	5.16E-182	0.33232117	0.709	0.375	9.86E-178	hCPC	PCGF5
PRC11	6.12E-182	0.386071744	0.623	0.252	1.17E-177	hCPC	PRC1
ARHGDIB1	1.42E-181	0.409546513	0.854	0.537	2.72E-177	hCPC	ARHGDIB
POLR3K1	5.78E-181	0.400749425	0.816	0.557	1.10E-176	hCPC	POLR3K
CENPW1	2.10E-180	0.433573367	0.815	0.491	4.01E-176	hCPC	CENPW
TIMM131	3.67E-179	0.33546634	0.967	0.945	7.02E-175	hCPC	TIMM13
HMGB21	1.06E-178	0.66577581	0.721	0.39	2.03E-174	hCPC	HMGB2
DIAPH31	2.18E-178	0.321418441	0.649	0.284	4.16E-174	hCPC	DIAPH3
RAB3B1	1.29E-177	0.345069491	0.733	0.399	2.47E-173	hCPC	RAB3B
APCDD1L	2.46E-177	0.264618147	0.543	0.183	4.70E-173	hCPC	APCDD1L
NME11	4.29E-177	0.414931205	0.97	0.891	8.21E-173	hCPC	NME1
RPL39L1	4.63E-177	0.427937444	0.858	0.585	8.85E-173	hCPC	RPL39L
MYBL21	5.47E-177	0.315374462	0.597	0.232	1.04E-172	hCPC	MYBL2
SPHK1	1.54E-176	0.458199691	0.898	0.703	2.95E-172	hCPC	SPHK1
CDKN31	5.12E-176	0.3734853	0.704	0.314	9.79E-172	hCPC	CDKN3
CLSPN1	1.23E-173	0.38193489	0.605	0.237	2.34E-169	hCPC	CLSPN
ECSCR1	2.44E-173	0.42411907	0.836	0.456	4.66E-169	hCPC	ECSCR
AURKAIP11	4.11E-173	0.324592237	0.967	0.945	7.85E-169	hCPC	AURKAIP1
GINS21	7.49E-173	0.333234411	0.626	0.261	1.43E-168	hCPC	GINS2
ANKRD11	4.24E-172	0.486605929	0.651	0.26	8.11E-168	hCPC	ANKRD1
RAN1	2.04E-171	0.405267735	0.981	0.955	3.89E-167	hCPC	RAN
FGF51	4.92E-171	0.389362737	0.654	0.313	9.39E-167	hCPC	FGF5
CENPK1	8.92E-171	0.351424402	0.607	0.256	1.71E-166	hCPC	CENPK
TYMS1	2.28E-170	0.393911669	0.745	0.378	4.35E-166	hCPC	TYMS
PTTG11	7.78E-170	0.495332678	0.868	0.575	1.49E-165	hCPC	PTTG1
EIF5A1	2.77E-169	0.385339167	0.981	0.937	5.30E-165	hCPC	EIF5A
MRPL121	3.05E-169	0.374769065	0.931	0.824	5.82E-165	hCPC	MRPL12
GADD45GIP1	5.19E-169	0.334465253	0.966	0.938	9.92E-165	hCPC	GADD45GIP1
WDR11	1.19E-168	0.344876063	0.966	0.924	2.28E-164	hCPC	WDR1
ZWINT1	3.44E-168	0.327610663	0.582	0.232	6.57E-164	hCPC	ZWINT
PDAP1	5.59E-167	0.365027171	0.949	0.886	1.07E-162	hCPC	PDAP1
RAC31	2.10E-166	0.33579844	0.762	0.442	4.00E-162	hCPC	RAC3
TUBB4B1	9.60E-166	0.469642032	0.957	0.758	1.83E-161	hCPC	TUBB4B
SIVA11	2.23E-165	0.388484787	0.934	0.875	4.26E-161	hCPC	SIVA1
COTL11	3.63E-163	0.36678701	0.96	0.865	6.93E-159	hCPC	COTL1
SMURF21	1.26E-162	0.435331385	0.791	0.549	2.41E-158	hCPC	SMURF2
DEK1	1.31E-162	0.500353552	0.905	0.794	2.50E-158	hCPC	DEK
TOMM221	2.61E-162	0.352425753	0.939	0.847	4.98E-158	hCPC	TOMM22
MKI671	6.86E-160	0.493466284	0.637	0.277	1.31E-155	hCPC	MKI67
EBNA1BP21	1.02E-159	0.406590834	0.909	0.692	1.96E-155	hCPC	EBNA1BP2
NUSAP11	1.20E-159	0.351277669	0.539	0.204	2.30E-155	hCPC	NUSAP1
HNRNPA2B11	1.04E-158	0.392532164	0.972	0.932	2.00E-154	hCPC	HNRNPA2B1
GNG12	2.46E-158	0.35924975	0.905	0.802	4.69E-154	hCPC	GNG12
CENPF1	6.26E-157	0.480952421	0.633	0.271	1.20E-152	hCPC	CENPF
MDFI	1.38E-155	0.354673749	0.713	0.396	2.65E-151	hCPC	MDFI
PHF191	1.68E-155	0.368200715	0.767	0.438	3.22E-151	hCPC	PHF19
SRSF31	2.47E-155	0.410340763	0.961	0.892	4.72E-151	hCPC	SRSF3
ATP5G11	6.93E-155	0.338580589	0.954	0.916	1.33E-150	hCPC	ATP5G1
NF21	9.75E-155	0.35330111	0.806	0.569	1.86E-150	hCPC	NF2
SET1	8.06E-153	0.411885851	0.967	0.939	1.54E-148	hCPC	SET
HNRNPD1	9.45E-153	0.380839959	0.895	0.755	1.81E-148	hCPC	HNRNPD
HHIP-AS11	1.07E-151	0.342648791	0.772	0.462	2.04E-147	hCPC	HHIP-AS1
ARHGDIA	1.40E-151	0.334334285	0.936	0.874	2.68E-147	hCPC	ARHGDIA
EMC6	1.55E-151	0.320266912	0.918	0.853	2.95E-147	hCPC	EMC6
RPL26L1	6.43E-151	0.332262782	0.922	0.842	1.23E-146	hCPC	RPL26L1
RPS22	5.99E-150	0.282604627	1	0.998	1.14E-145	hCPC	RPS2
DYNLL1	4.39E-149	0.302012962	0.981	0.974	8.39E-145	hCPC	DYNLL1
UBE2T1	2.92E-148	0.309814703	0.572	0.251	5.57E-144	hCPC	UBE2T
PLEK2	4.06E-147	0.310076947	0.621	0.291	7.76E-143	hCPC	PLEK2
SERBP11	1.24E-146	0.342766444	0.971	0.938	2.37E-142	hCPC	SERBP1
MRPL201	3.55E-146	0.297128432	0.952	0.912	6.78E-142	hCPC	MRPL20
PTGES31	7.46E-146	0.375269281	0.958	0.874	1.43E-141	hCPC	PTGES3
FSCN11	1.15E-145	0.332010241	0.938	0.813	2.21E-141	hCPC	FSCN1
NHP2L11	1.40E-144	0.325310184	0.968	0.932	2.68E-140	hCPC	NHP2L1
SUMO31	3.53E-144	0.337816199	0.915	0.827	6.75E-140	hCPC	SUMO3
HELLS1	4.97E-144	0.323948823	0.583	0.26	9.49E-140	hCPC	HELLS
TCEB1	1.73E-143	0.320021854	0.958	0.923	3.31E-139	hCPC	TCEB1
DNAJC91	2.50E-143	0.348448803	0.757	0.467	4.77E-139	hCPC	DNAJC9
PIN1	3.61E-141	0.304957753	0.936	0.872	6.90E-137	hCPC	PIN1
HSP90AA11	6.65E-141	0.419704337	0.991	0.974	1.27E-136	hCPC	HSP90AA1
CKS21	1.37E-140	0.546321338	0.838	0.586	2.63E-136	hCPC	CKS2
POP71	7.03E-139	0.358713823	0.88	0.728	1.34E-134	hCPC	POP7
SRRM11	1.23E-138	0.328613687	0.928	0.84	2.36E-134	hCPC	SRRM1
CNBP1	1.75E-138	0.351617812	0.921	0.824	3.34E-134	hCPC	CNBP
EDN11	1.96E-138	0.384297157	0.726	0.369	3.74E-134	hCPC	EDN1
C1QBP1	2.46E-138	0.340262885	0.956	0.877	4.71E-134	hCPC	C1QBP
BANF1	2.77E-138	0.315758125	0.944	0.884	5.29E-134	hCPC	BANF1
CEP551	1.55E-136	0.272239986	0.524	0.209	2.97E-132	hCPC	CEP55
GTSE11	1.59E-136	0.327982055	0.514	0.2	3.04E-132	hCPC	GTSE1
RRM21	2.77E-136	0.308595133	0.64	0.285	5.29E-132	hCPC	RRM2
ANP32B1	6.11E-136	0.351511851	0.95	0.883	1.17E-131	hCPC	ANP32B
GPATCH41	6.72E-136	0.351294123	0.84	0.619	1.28E-131	hCPC	GPATCH4
USP11	8.36E-136	0.378751986	0.709	0.439	1.60E-131	hCPC	USP1
LSM51	8.82E-136	0.336684442	0.933	0.822	1.68E-131	hCPC	LSM5
CXCL121	1.65E-135	0.350159429	0.721	0.375	3.15E-131	hCPC	CXCL12
SMC41	2.96E-135	0.438345434	0.784	0.513	5.65E-131	hCPC	SMC4
C16orf741	1.23E-134	0.304396101	0.715	0.388	2.36E-130	hCPC	C16orf74
SRSF71	2.36E-134	0.392432227	0.904	0.763	4.50E-130	hCPC	SRSF7
HRAS1	2.81E-134	0.319429721	0.884	0.773	5.37E-130	hCPC	HRAS
TUBB1	2.25E-132	0.338788338	0.988	0.973	4.31E-128	hCPC	TUBB
ANP32E1	4.98E-132	0.375855453	0.781	0.541	9.52E-128	hCPC	ANP32E
LOXL11	6.62E-132	0.317770064	0.88	0.705	1.26E-127	hCPC	LOXL1
U2AF11	1.41E-131	0.335561338	0.951	0.879	2.70E-127	hCPC	U2AF1
ERH	3.01E-130	0.346750152	0.953	0.907	5.75E-126	hCPC	ERH
DNMT11	3.99E-130	0.37724311	0.855	0.653	7.63E-126	hCPC	DNMT1
RBM8A	1.71E-129	0.359519311	0.931	0.815	3.26E-125	hCPC	RBM8A
NME41	3.07E-129	0.293089471	0.954	0.928	5.87E-125	hCPC	NME4
DCTPP11	1.46E-128	0.307223267	0.804	0.542	2.80E-124	hCPC	DCTPP1
MAD2L11	5.46E-128	0.290437212	0.52	0.215	1.04E-123	hCPC	MAD2L1
CSRP11	9.34E-128	0.321494371	0.934	0.832	1.78E-123	hCPC	CSRP1
SNRNP251	5.32E-127	0.312944119	0.867	0.701	1.02E-122	hCPC	SNRNP25
DKK11	6.06E-127	0.310204086	0.598	0.271	1.16E-122	hCPC	DKK1
FLNC1	8.39E-127	0.280632411	0.744	0.476	1.60E-122	hCPC	FLNC
PA2G41	1.80E-126	0.340900092	0.938	0.839	3.45E-122	hCPC	PA2G4
SUMO2	1.66E-125	0.27588921	0.975	0.961	3.17E-121	hCPC	SUMO2
TPX21	1.73E-124	0.340777285	0.634	0.321	3.30E-120	hCPC	TPX2
CD3EAP1	4.21E-124	0.32909438	0.644	0.358	8.04E-120	hCPC	CD3EAP
SKA21	6.92E-124	0.313825232	0.848	0.665	1.32E-119	hCPC	SKA2
SUB1	2.83E-123	0.284200459	0.975	0.959	5.40E-119	hCPC	SUB1
H3F3B	1.03E-122	0.310281233	0.983	0.966	1.97E-118	hCPC	H3F3B
CACYBP1	2.29E-122	0.362341199	0.877	0.644	4.37E-118	hCPC	CACYBP
H2AFX1	1.57E-121	0.331561816	0.727	0.463	2.99E-117	hCPC	H2AFX
CARHSP1	2.77E-120	0.299531874	0.922	0.818	5.29E-116	hCPC	CARHSP1
AXL1	7.64E-120	0.562036489	0.886	0.724	1.46E-115	hCPC	AXL
CRIP2	4.50E-119	0.288359377	0.886	0.726	8.60E-115	hCPC	CRIP2
FLOT11	1.36E-117	0.296060833	0.808	0.592	2.61E-113	hCPC	FLOT1
CCNA21	5.82E-117	0.263422742	0.489	0.198	1.11E-112	hCPC	CCNA2
CA12	9.82E-117	0.261311739	0.706	0.425	1.88E-112	hCPC	CA12
PSIP11	2.62E-116	0.286102885	0.743	0.464	5.01E-112	hCPC	PSIP1
LSM21	3.32E-116	0.317545488	0.908	0.783	6.33E-112	hCPC	LSM2
RAC1	8.24E-116	0.272838729	0.984	0.969	1.57E-111	hCPC	RAC1
NTMT11	5.84E-115	0.315548835	0.88	0.704	1.12E-110	hCPC	NTMT1
CCDC85B1	6.45E-115	0.337346028	0.951	0.889	1.23E-110	hCPC	CCDC85B
MRPL511	4.62E-114	0.261708299	0.963	0.947	8.83E-110	hCPC	MRPL51
SNRPF1	3.10E-113	0.300501885	0.937	0.869	5.92E-109	hCPC	SNRPF
H2AFV1	3.40E-113	0.30191964	0.94	0.892	6.51E-109	hCPC	H2AFV
RPS19BP1	3.51E-113	0.266353756	0.947	0.917	6.72E-109	hCPC	RPS19BP1
GLIPR2	1.03E-112	0.3158477	0.787	0.555	1.96E-108	hCPC	GLIPR2
TPM31	9.50E-112	0.269848953	0.956	0.918	1.81E-107	hCPC	TPM3
MRPL14	1.57E-111	0.267170256	0.928	0.872	3.00E-107	hCPC	MRPL14
SLIRP	2.26E-110	0.267450831	0.943	0.892	4.32E-106	hCPC	SLIRP
COX201	4.54E-110	0.269889287	0.909	0.804	8.67E-106	hCPC	COX20
GMNN	1.35E-109	0.266679217	0.546	0.266	2.58E-105	hCPC	GMNN
ATAD21	1.79E-109	0.25338817	0.533	0.257	3.42E-105	hCPC	ATAD2
GTF3C6	1.89E-109	0.272972883	0.933	0.861	3.62E-105	hCPC	GTF3C6
SWAP70	2.88E-108	0.280927286	0.763	0.523	5.50E-104	hCPC	SWAP70
RBM17	4.50E-108	0.306837055	0.901	0.799	8.60E-104	hCPC	RBM17
ITGB1BP11	9.87E-108	0.290299216	0.917	0.84	1.89E-103	hCPC	ITGB1BP1
HNRNPC1	6.06E-107	0.277104828	0.967	0.936	1.16E-102	hCPC	HNRNPC
MRPS121	9.28E-107	0.290556194	0.922	0.855	1.77E-102	hCPC	MRPS12
EIF2AK41	1.62E-106	0.293161196	0.905	0.822	3.10E-102	hCPC	EIF2AK4
HSPD11	2.55E-106	0.349528378	0.97	0.87	4.88E-102	hCPC	HSPD1
GTF2A2	3.22E-106	0.255957782	0.927	0.889	6.15E-102	hCPC	GTF2A2
NPM31	4.60E-106	0.296354291	0.883	0.74	8.78E-102	hCPC	NPM3
TXNL4A1	9.37E-106	0.268109813	0.9	0.852	1.79E-101	hCPC	TXNL4A
CDH6	2.67E-105	0.252444736	0.551	0.273	5.10E-101	hCPC	CDH6
EIF4EBP11	1.95E-104	0.276418869	0.954	0.879	3.72E-100	hCPC	EIF4EBP1
C19orf481	3.48E-104	0.294930866	0.742	0.486	6.65E-100	hCPC	C19orf48
TOMM401	4.46E-104	0.289361159	0.899	0.753	8.52E-100	hCPC	TOMM40
BLOC1S6	6.72E-104	0.278688113	0.771	0.569	1.28E-99	hCPC	BLOC1S6
CMC2	1.09E-103	0.289395915	0.809	0.624	2.07E-99	hCPC	CMC2
DAB2	1.15E-103	0.318149342	0.847	0.707	2.19E-99	hCPC	DAB2
C17orf891	2.14E-103	0.262231555	0.944	0.911	4.10E-99	hCPC	C17orf89
HMGB31	4.41E-103	0.30409931	0.74	0.489	8.43E-99	hCPC	HMGB3
PPP1CC1	1.19E-102	0.274288852	0.88	0.752	2.27E-98	hCPC	PPP1CC
TUBA1C1	1.91E-102	0.338150579	0.952	0.831	3.64E-98	hCPC	TUBA1C
TUBA1B1	2.31E-102	0.387350057	0.989	0.936	4.41E-98	hCPC	TUBA1B
SRSF9	2.82E-102	0.283839584	0.916	0.86	5.40E-98	hCPC	SRSF9
PSMA7	3.74E-102	0.271143662	0.981	0.964	7.15E-98	hCPC	PSMA7
TOP2A1	1.79E-101	0.328620989	0.505	0.224	3.42E-97	hCPC	TOP2A
TFDP1	7.48E-101	0.273213815	0.773	0.548	1.43E-96	hCPC	TFDP1
RP11-14N7.2	7.80E-101	0.275407771	0.94	0.891	1.49E-96	hCPC	RP11-14N7.2
DDX211	1.53E-100	0.316540591	0.921	0.813	2.92E-96	hCPC	DDX21
MRPL18	1.84E-100	0.28436529	0.893	0.784	3.51E-96	hCPC	MRPL18
DIRAS3	1.87E-100	0.297216726	0.306	0.094	3.57E-96	hCPC	DIRAS3
HNRNPR	5.40E-100	0.316228975	0.896	0.784	1.03E-95	hCPC	HNRNPR
PARP11	8.46E-100	0.302006448	0.807	0.609	1.62E-95	hCPC	PARP1
CISD11	1.86E-99	0.307257401	0.874	0.718	3.56E-95	hCPC	CISD1
DDX46	2.01E-99	0.280449053	0.923	0.866	3.84E-95	hCPC	DDX46
CRYAB1	2.52E-99	0.335387198	0.618	0.321	4.81E-95	hCPC	CRYAB
MZT11	2.92E-99	0.283478824	0.699	0.453	5.57E-95	hCPC	MZT1
CKAP21	3.48E-99	0.295681855	0.583	0.323	6.64E-95	hCPC	CKAP2
PHLDA2	7.23E-99	0.291370329	0.957	0.856	1.38E-94	hCPC	PHLDA2
RNPS1	6.71E-98	0.281709207	0.886	0.786	1.28E-93	hCPC	RNPS1
SRI	1.29E-97	0.311233554	0.9	0.771	2.47E-93	hCPC	SRI
TMEM1601	1.79E-97	0.273603468	0.91	0.84	3.42E-93	hCPC	TMEM160
UBE2N1	2.08E-97	0.274590319	0.902	0.775	3.97E-93	hCPC	UBE2N
MRPS34	3.06E-97	0.282733867	0.891	0.76	5.84E-93	hCPC	MRPS34
MRPL231	1.37E-95	0.250773216	0.932	0.888	2.63E-91	hCPC	MRPL23
PTRF1	1.92E-95	0.259249398	0.963	0.905	3.67E-91	hCPC	PTRF
POLR2F	5.78E-95	0.25690981	0.936	0.889	1.10E-90	hCPC	POLR2F
LRRC591	8.89E-95	0.257413784	0.931	0.846	1.70E-90	hCPC	LRRC59
EMP1	2.22E-94	0.282716803	0.796	0.546	4.23E-90	hCPC	EMP1
SDF2L1	1.09E-93	0.267920258	0.904	0.799	2.08E-89	hCPC	SDF2L1
MRTO41	1.15E-93	0.277990489	0.715	0.467	2.20E-89	hCPC	MRTO4
PDLIM21	1.62E-93	0.256562672	0.949	0.864	3.10E-89	hCPC	PDLIM2
CDC201	2.67E-93	0.253402783	0.569	0.269	5.11E-89	hCPC	CDC20
TMEM14B1	8.94E-93	0.256169136	0.905	0.83	1.71E-88	hCPC	TMEM14B
MARCKS	4.25E-92	0.282829621	0.948	0.911	8.12E-88	hCPC	MARCKS
TMPO1	4.51E-92	0.277751432	0.646	0.404	8.63E-88	hCPC	TMPO
SNRPD3	1.27E-90	0.292160829	0.846	0.687	2.43E-86	hCPC	SNRPD3
C11orf48	1.32E-90	0.260396348	0.877	0.763	2.51E-86	hCPC	C11orf48
YWHAH	6.89E-90	0.280247846	0.903	0.792	1.32E-85	hCPC	YWHAH
PRSS231	2.37E-89	0.252253005	0.86	0.67	4.52E-85	hCPC	PRSS23
CORO1C1	2.85E-88	0.272858584	0.857	0.717	5.44E-84	hCPC	CORO1C
PPM1G1	1.71E-87	0.269825005	0.904	0.819	3.26E-83	hCPC	PPM1G
NASP	1.18E-86	0.303636091	0.716	0.495	2.26E-82	hCPC	NASP
SPATS2	1.79E-85	0.255028266	0.878	0.788	3.41E-81	hCPC	SPATS2
TUBB61	1.84E-85	0.280365874	0.943	0.828	3.52E-81	hCPC	TUBB6
GLTP	2.04E-85	0.280846702	0.768	0.6	3.90E-81	hCPC	GLTP
CYC11	4.19E-85	0.264019038	0.92	0.816	8.00E-81	hCPC	CYC1
RPL7L1	4.50E-84	0.260318969	0.865	0.747	8.59E-80	hCPC	RPL7L1
GTF2H51	4.64E-84	0.250784454	0.903	0.795	8.87E-80	hCPC	GTF2H5
CAST	1.04E-83	0.261608916	0.929	0.885	1.98E-79	hCPC	CAST
FBL1	1.31E-83	0.255908242	0.883	0.749	2.50E-79	hCPC	FBL
RSL1D11	2.27E-83	0.282297652	0.885	0.753	4.34E-79	hCPC	RSL1D1
SSRP11	3.01E-83	0.256568853	0.863	0.716	5.75E-79	hCPC	SSRP1
LINC001521	3.35E-83	0.260570749	0.921	0.785	6.41E-79	hCPC	LINC00152
CENPV1	2.22E-82	0.25384355	0.762	0.531	4.25E-78	hCPC	CENPV
LMO71	7.52E-82	0.25031265	0.728	0.479	1.44E-77	hCPC	LMO7
PFKP1	6.28E-81	0.260270811	0.781	0.567	1.20E-76	hCPC	PFKP
ID11	2.40E-80	0.296573123	0.904	0.773	4.59E-76	hCPC	ID1
ARPC5L	6.18E-80	0.264451779	0.897	0.803	1.18E-75	hCPC	ARPC5L
EIF5	6.59E-80	0.284374861	0.914	0.849	1.26E-75	hCPC	EIF5
NOP561	6.74E-79	0.258751667	0.811	0.641	1.29E-74	hCPC	NOP56
DUT	2.37E-78	0.282536395	0.889	0.774	4.53E-74	hCPC	DUT
HSP90AB11	1.20E-76	0.34621455	0.986	0.963	2.29E-72	hCPC	HSP90AB1
CCNB11	7.13E-75	0.257896009	0.492	0.253	1.36E-70	hCPC	CCNB1
ENO11	1.38E-73	0.302469304	0.985	0.946	2.63E-69	hCPC	ENO1
HNRNPDL	4.51E-71	0.25247339	0.934	0.884	8.61E-67	hCPC	HNRNPDL
YES11	9.04E-71	0.250331981	0.78	0.607	1.73E-66	hCPC	YES1
SMC3	1.38E-69	0.26113492	0.753	0.572	2.64E-65	hCPC	SMC3
SNRPC	1.22E-67	0.2553906	0.862	0.73	2.34E-63	hCPC	SNRPC
FUS	1.62E-67	0.268646717	0.911	0.855	3.10E-63	hCPC	FUS
SNRPA1	1.31E-66	0.252754196	0.718	0.543	2.50E-62	hCPC	SNRPA1
MAP3K7CL1	8.00E-59	0.262948983	0.398	0.208	1.53E-54	hCPC	MAP3K7CL
HIST1H4C1	1.12E-53	0.652337425	0.792	0.698	2.14E-49	hCPC	HIST1H4C
KPNA21	6.21E-51	0.27199686	0.732	0.572	1.19E-46	hCPC	KPNA2
MT2A1	0	1.890267569	0.999	0.931	0	hEPC	MT2A
MT1E1	0	1.411916604	0.974	0.606	0	hEPC	MT1E
SERPINE12	0	1.098380862	0.974	0.829	0	hEPC	SERPINE1
AKAP122	0	0.990506253	0.937	0.64	0	hEPC	AKAP12
PRSS32	0	0.988037709	0.882	0.216	0	hEPC	PRSS3
RPL22L11	0	0.902665835	0.994	0.875	0	hEPC	RPL22L1
CAV11	0	0.845348796	0.988	0.708	0	hEPC	CAV1
GNG112	0	0.803695907	0.997	0.83	0	hEPC	GNG11
SRGN1	0	0.744301552	0.982	0.866	0	hEPC	SRGN
RGCC	0	0.711126461	0.52	0.057	0	hEPC	RGCC
GABBR21	0	0.678258219	0.808	0.118	0	hEPC	GABBR2
ANPEP1	0	0.667653912	0.806	0.19	0	hEPC	ANPEP
S100A161	0	0.647436074	0.997	0.948	0	hEPC	S100A16
ITGA101	0	0.625263916	0.712	0.113	0	hEPC	ITGA10
RAC2	0	0.567010275	0.854	0.414	0	hEPC	RAC2
CCNA1	0	0.492118652	0.567	0.062	0	hEPC	CCNA1
VIPR11	0	0.467064823	0.611	0.084	0	hEPC	VIPR1
MME	0	0.356730396	0.574	0.068	0	hEPC	MME
RPL281	0	0.293238949	0.998	0.995	0	hEPC	RPL28
SRPX1	8.33E-298	0.587596387	0.91	0.555	1.59E-293	hEPC	SRPX
TFPI22	1.28E-293	0.657922806	0.978	0.623	2.45E-289	hEPC	TFPI2
G0S21	3.59E-293	1.064725249	0.502	0.086	6.86E-289	hEPC	G0S2
HMGA12	1.94E-289	0.742533299	0.996	0.885	3.71E-285	hEPC	HMGA1
RPS121	2.11E-288	0.324134109	0.999	0.995	4.04E-284	hEPC	RPS12
RPL351	3.66E-285	0.309301836	0.998	0.99	7.00E-281	hEPC	RPL35
FAH1	4.26E-282	0.521427824	0.773	0.341	8.14E-278	hEPC	FAH
MGST11	2.02E-277	0.64181053	0.977	0.754	3.86E-273	hEPC	MGST1
GPX11	4.97E-272	0.440805157	0.996	0.959	9.50E-268	hEPC	GPX1
CCND11	6.81E-266	0.644796913	0.983	0.862	1.30E-261	hEPC	CCND1
RPS181	1.16E-262	0.312225745	1	0.998	2.21E-258	hEPC	RPS18
CAMK2N1	3.04E-260	0.479037459	0.705	0.276	5.80E-256	hEPC	CAMK2N1
RPS211	2.74E-251	0.326304949	0.996	0.968	5.23E-247	hEPC	RPS21
RPS201	4.59E-250	0.26474883	0.999	0.99	8.77E-246	hEPC	RPS20
TGFBR2	1.01E-248	0.52485115	0.827	0.442	1.94E-244	hEPC	TGFBR2
MRPL521	2.77E-247	0.459462673	0.984	0.896	5.30E-243	hEPC	MRPL52
RPL121	1.28E-246	0.32370701	0.998	0.991	2.44E-242	hEPC	RPL12
MGLL	4.59E-245	0.419734221	0.676	0.258	8.78E-241	hEPC	MGLL
CCND3	6.36E-245	0.453462921	0.85	0.512	1.22E-240	hEPC	CCND3
RPL361	6.75E-245	0.27530203	0.999	0.987	1.29E-240	hEPC	RPL36
STC12	4.45E-241	0.383070028	0.622	0.161	8.49E-237	hEPC	STC1
EFHD2	4.61E-241	0.410867221	0.749	0.337	8.82E-237	hEPC	EFHD2
RPS231	1.52E-239	0.266697605	1	0.996	2.91E-235	hEPC	RPS23
FKBP5	1.53E-239	0.347238185	0.621	0.199	2.93E-235	hEPC	FKBP5
PLAU	5.32E-238	0.458910529	0.575	0.165	1.02E-233	hEPC	PLAU
GPR4	2.11E-230	0.260376186	0.518	0.121	4.03E-226	hEPC	GPR4
RPS151	3.49E-228	0.2549045	1	0.992	6.68E-224	hEPC	RPS15
RGS101	2.03E-225	0.465791737	0.951	0.763	3.87E-221	hEPC	RGS10
C4orf32	2.12E-224	0.301575827	0.597	0.19	4.05E-220	hEPC	C4orf32
SSR31	5.37E-220	0.409841295	0.988	0.943	1.03E-215	hEPC	SSR3
RPL81	4.33E-218	0.266215424	1	0.993	8.27E-214	hEPC	RPL8
TUBA1B2	2.44E-214	0.541732638	0.997	0.937	4.67E-210	hEPC	TUBA1B
VIM1	4.43E-211	0.433911056	1	0.988	8.47E-207	hEPC	VIM
TXNRD11	2.58E-209	0.541048309	0.958	0.834	4.92E-205	hEPC	TXNRD1
TM4SF11	1.12E-206	0.589340968	0.942	0.688	2.15E-202	hEPC	TM4SF1
RBM31	3.44E-204	0.410305078	0.984	0.89	6.57E-200	hEPC	RBM3
RPL141	1.80E-203	0.264899303	0.999	0.992	3.45E-199	hEPC	RPL14
RPS27A1	2.89E-203	0.256001241	0.999	0.995	5.52E-199	hEPC	RPS27A
RPL10A1	1.70E-202	0.273780188	0.998	0.991	3.25E-198	hEPC	RPL10A
RALA	1.32E-195	0.441967269	0.969	0.827	2.53E-191	hEPC	RALA
ANXA21	2.06E-195	0.483895876	1	0.979	3.94E-191	hEPC	ANXA2
ARHGAP22	1.27E-194	0.380161104	0.75	0.375	2.42E-190	hEPC	ARHGAP22
GYPC1	5.22E-194	0.427875998	0.924	0.694	9.96E-190	hEPC	GYPC
BOLA31	5.89E-194	0.409727245	0.947	0.78	1.13E-189	hEPC	BOLA3
RPL7A1	3.77E-192	0.275052175	0.999	0.993	7.21E-188	hEPC	RPL7A
LPXN	2.97E-189	0.290902504	0.554	0.173	5.68E-185	hEPC	LPXN
LAMA41	9.47E-187	0.362028748	0.595	0.202	1.81E-182	hEPC	LAMA4
TACC1	1.48E-186	0.413193902	0.86	0.602	2.82E-182	hEPC	TACC1
MMP12	1.93E-184	0.701628387	0.904	0.608	3.70E-180	hEPC	MMP1
RGS20	2.14E-181	0.27649277	0.57	0.198	4.10E-177	hEPC	RGS20
ITGA22	1.80E-178	0.425031881	0.893	0.615	3.43E-174	hEPC	ITGA2
NES	2.70E-176	0.392978514	0.85	0.535	5.16E-172	hEPC	NES
DRAP1	7.20E-173	0.363446466	0.988	0.927	1.38E-168	hEPC	DRAP1
CAV21	3.94E-169	0.398064379	0.886	0.622	7.53E-165	hEPC	CAV2
SNCA1	1.56E-168	0.316477656	0.478	0.136	2.98E-164	hEPC	SNCA
PVRL3	2.60E-167	0.297829698	0.631	0.27	4.96E-163	hEPC	PVRL3
C12orf752	1.18E-166	0.521104418	0.985	0.835	2.26E-162	hEPC	C12orf75
RPS26	3.10E-164	0.304761491	1	0.998	5.93E-160	hEPC	RPS2
NQO1	2.68E-160	0.44712785	0.95	0.746	5.12E-156	hEPC	NQO1
CCDC501	3.06E-160	0.363747594	0.924	0.753	5.85E-156	hEPC	CCDC50
WLS2	3.19E-157	0.40312626	0.784	0.451	6.09E-153	hEPC	WLS
CAPN21	5.05E-156	0.363168079	0.957	0.765	9.66E-152	hEPC	CAPN2
SLC44A12	2.77E-155	0.346833793	0.825	0.528	5.29E-151	hEPC	SLC44A1
ELTD1	1.02E-153	0.386720827	0.845	0.549	1.96E-149	hEPC	ELTD1
LGALS11	8.88E-152	0.250146687	1	0.999	1.70E-147	hEPC	LGALS1
HSP90AA12	2.60E-150	0.433447277	0.999	0.973	4.97E-146	hEPC	HSP90AA1
MPG	5.07E-150	0.328257255	0.948	0.847	9.68E-146	hEPC	MPG
FKBP1A	1.02E-147	0.346922618	0.998	0.966	1.95E-143	hEPC	FKBP1A
ARPC1B1	1.36E-142	0.332177261	0.99	0.928	2.59E-138	hEPC	ARPC1B
TSPAN132	1.93E-142	0.308232076	0.711	0.371	3.68E-138	hEPC	TSPAN13
PLP21	8.32E-142	0.345968126	0.963	0.84	1.59E-137	hEPC	PLP2
ARHGDIB2	8.36E-142	0.339241891	0.901	0.549	1.60E-137	hEPC	ARHGDIB
CD59	4.33E-141	0.388707392	0.984	0.938	8.28E-137	hEPC	CD59
SLC25A51	1.91E-139	0.322315096	0.983	0.916	3.64E-135	hEPC	SLC25A5
PRELID12	2.22E-139	0.312135985	0.99	0.953	4.24E-135	hEPC	PRELID1
ARPC2	6.69E-139	0.259913631	0.997	0.973	1.28E-134	hEPC	ARPC2
SMAGP1	1.33E-138	0.300025476	0.736	0.412	2.54E-134	hEPC	SMAGP
ODC12	1.96E-136	0.471373399	0.949	0.748	3.74E-132	hEPC	ODC1
PDCD5	2.99E-135	0.307824963	0.98	0.902	5.72E-131	hEPC	PDCD5
STOML21	6.52E-134	0.319509276	0.967	0.866	1.25E-129	hEPC	STOML2
MCFD2	1.63E-133	0.325812665	0.929	0.783	3.12E-129	hEPC	MCFD2
MT1X	4.63E-131	0.29115107	0.645	0.331	8.85E-127	hEPC	MT1X
COA6	7.05E-131	0.343876315	0.798	0.539	1.35E-126	hEPC	COA6
C16orf742	1.19E-129	0.305404752	0.746	0.406	2.28E-125	hEPC	C16orf74
TPM32	2.16E-129	0.320883513	0.988	0.912	4.14E-125	hEPC	TPM3
ECSCR2	2.47E-128	0.448881263	0.809	0.496	4.72E-124	hEPC	ECSCR
TUBB4B2	2.13E-127	0.369996338	0.938	0.781	4.07E-123	hEPC	TUBB4B
KCTD121	9.61E-127	0.252015182	0.726	0.379	1.84E-122	hEPC	KCTD12
CLIC1	4.81E-126	0.333921759	0.997	0.953	9.20E-122	hEPC	CLIC1
MAP4K4	1.14E-125	0.349406685	0.893	0.746	2.18E-121	hEPC	MAP4K4
RAN2	1.08E-124	0.34769705	0.997	0.952	2.07E-120	hEPC	RAN
LRRC171	5.23E-124	0.26223808	0.524	0.209	1.00E-119	hEPC	LRRC17
CTSC1	8.11E-124	0.284797971	0.943	0.758	1.55E-119	hEPC	CTSC
HOXB2	1.16E-123	0.276919619	0.618	0.317	2.21E-119	hEPC	HOXB2
ASPH1	2.09E-122	0.318489215	0.904	0.749	3.99E-118	hEPC	ASPH
EIF3D	1.93E-119	0.301192729	0.922	0.758	3.69E-115	hEPC	EIF3D
ENO12	5.93E-119	0.332093605	0.995	0.946	1.13E-114	hEPC	ENO1
TXN	1.15E-118	0.302822369	0.997	0.972	2.19E-114	hEPC	TXN
HIPK2	2.07E-118	0.290806916	0.764	0.527	3.96E-114	hEPC	HIPK2
SEPW11	5.19E-117	0.290460428	0.96	0.863	9.92E-113	hEPC	SEPW1
IGF2BP3	1.57E-116	0.281370419	0.725	0.454	3.00E-112	hEPC	IGF2BP3
CD91	2.24E-115	0.584293333	0.764	0.507	4.28E-111	hEPC	CD9
HSPD12	9.79E-115	0.307412193	0.982	0.875	1.87E-110	hEPC	HSPD1
HMGA2	3.47E-112	0.336601266	0.911	0.701	6.63E-108	hEPC	HMGA2
GSTO11	9.93E-111	0.313495943	0.981	0.864	1.90E-106	hEPC	GSTO1
GNPNAT1	2.87E-110	0.277828761	0.758	0.484	5.48E-106	hEPC	GNPNAT1
AHNAK1	1.68E-108	0.317042523	0.9	0.742	3.20E-104	hEPC	AHNAK
RPSA1	2.45E-107	0.262981892	0.998	0.989	4.68E-103	hEPC	RPSA
CDC202	3.13E-107	0.364338284	0.592	0.288	5.98E-103	hEPC	CDC20
GLRX1	5.35E-107	0.321346484	0.819	0.585	1.02E-102	hEPC	GLRX
EBNA1BP22	8.99E-107	0.321676158	0.918	0.707	1.72E-102	hEPC	EBNA1BP2
S100A61	8.79E-105	0.286286193	0.999	0.986	1.68E-100	hEPC	S100A6
EVA1B1	2.80E-104	0.313113359	0.9	0.799	5.36E-100	hEPC	EVA1B
NPM11	8.66E-104	0.289870283	0.997	0.977	1.65E-99	hEPC	NPM1
VAMP5	1.02E-103	0.298833517	0.908	0.757	1.95E-99	hEPC	VAMP5
BZW11	2.00E-102	0.262602064	0.962	0.859	3.82E-98	hEPC	BZW1
NT5E	2.22E-102	0.267827997	0.799	0.557	4.23E-98	hEPC	NT5E
MRPL15	2.60E-101	0.276658594	0.814	0.574	4.97E-97	hEPC	MRPL15
PLAUR	5.56E-101	0.262358001	0.832	0.563	1.06E-96	hEPC	PLAUR
RAD23A	7.48E-101	0.280394604	0.934	0.819	1.43E-96	hEPC	RAD23A
HHEX	2.92E-98	0.262954763	0.488	0.212	5.57E-94	hEPC	HHEX
PPP1R14B	1.42E-97	0.276940876	0.942	0.894	2.71E-93	hEPC	PPP1R14B
CD44	2.47E-96	0.301905581	0.89	0.744	4.72E-92	hEPC	CD44
COPS61	9.61E-96	0.275033667	0.922	0.773	1.84E-91	hEPC	COPS6
SLC7A111	5.69E-95	0.301004719	0.812	0.59	1.09E-90	hEPC	SLC7A11
LYPLA1	7.90E-95	0.257714758	0.895	0.748	1.51E-90	hEPC	LYPLA1
SRM1	1.31E-94	0.271801029	0.971	0.89	2.49E-90	hEPC	SRM
CALM1	1.03E-93	0.255248913	0.994	0.937	1.96E-89	hEPC	CALM1
CISD31	2.84E-93	0.257985786	0.885	0.718	5.42E-89	hEPC	CISD3
TUBB62	7.81E-93	0.276250011	0.954	0.834	1.49E-88	hEPC	TUBB6
DTYMK2	1.09E-91	0.296299306	0.879	0.657	2.08E-87	hEPC	DTYMK
EMP11	9.76E-91	0.265411911	0.82	0.559	1.87E-86	hEPC	EMP1
DTD1	5.02E-90	0.261955525	0.806	0.598	9.60E-86	hEPC	DTD1
PHLDA21	5.91E-90	0.290500404	0.976	0.859	1.13E-85	hEPC	PHLDA2
SLC16A3	7.23E-90	0.267666116	0.902	0.789	1.38E-85	hEPC	SLC16A3
CCDC85B2	7.26E-90	0.284646705	0.972	0.888	1.39E-85	hEPC	CCDC85B
TUBA1C2	9.31E-89	0.264102639	0.958	0.84	1.78E-84	hEPC	TUBA1C
HEBP2	6.58E-88	0.258197241	0.897	0.785	1.26E-83	hEPC	HEBP2
IFITM2	9.96E-76	0.273985775	0.891	0.724	1.90E-71	hEPC	IFITM2
TOMM402	2.79E-75	0.259651149	0.906	0.763	5.33E-71	hEPC	TOMM40
SNRPB2	1.86E-72	0.255762006	0.973	0.885	3.55E-68	hEPC	SNRPB
HMGN22	3.35E-69	0.261232666	0.983	0.916	6.40E-65	hEPC	HMGN2
EGFL7	2.48E-67	0.322017123	0.822	0.652	4.74E-63	hEPC	EGFL7
PHLDA12	1.58E-57	0.256218358	0.844	0.762	3.01E-53	hEPC	PHLDA1
DCBLD2	1.14E-54	0.260391633	0.801	0.696	2.18E-50	hEPC	DCBLD2
H2AFZ2	4.91E-52	0.269415072	0.99	0.957	9.38E-48	hEPC	H2AFZ
SEC14L11	1.16E-48	0.254609474	0.774	0.652	2.22E-44	hEPC	SEC14L1
HIST1H4C2	2.64E-06	0.272625454	0.742	0.722	0.050453402	hEPC	HIST1H4C
ACTA23	0	2.874179109	0.975	0.32	0	hMSC	ACTA2
TAGLN4	0	1.701521167	0.997	0.851	0	hMSC	TAGLN
POSTN2	0	1.65577765	0.932	0.44	0	hMSC	POSTN
CCDC803	0	1.635399641	0.933	0.632	0	hMSC	CCDC80
TIMP33	0	1.493432186	0.8	0.323	0	hMSC	TIMP3
MYL93	0	1.417029053	0.987	0.864	0	hMSC	MYL9
MYH103	0	1.372705501	0.865	0.494	0	hMSC	MYH10
KRT182	0	1.345582555	0.975	0.85	0	hMSC	KRT18
TPM22	0	1.185439749	0.996	0.986	0	hMSC	TPM2
SULT1E13	0	1.156098219	0.799	0.157	0	hMSC	SULT1E1
PPP1R14A3	0	1.113970091	0.74	0.105	0	hMSC	PPP1R14A
NUPR12	0	1.094143468	0.837	0.408	0	hMSC	NUPR1
HEG12	0	1.001589902	0.846	0.447	0	hMSC	HEG1
CNN13	0	0.996010114	0.76	0.206	0	hMSC	CNN1
RP11-572C15.63	0	0.988432581	0.709	0.112	0	hMSC	RP11-572C15.6
COL1A13	0	0.981397274	0.973	0.893	0	hMSC	COL1A1
KIAA11993	0	0.976338949	0.658	0.087	0	hMSC	KIAA1199
PTGIS2	0	0.916017309	0.738	0.112	0	hMSC	PTGIS
IGFBP32	0	0.915479794	0.747	0.219	0	hMSC	IGFBP3
TP53I112	0	0.908847048	0.746	0.22	0	hMSC	TP53I11
THY13	0	0.906899056	0.688	0.166	0	hMSC	THY1
TPM12	0	0.905089944	0.994	0.974	0	hMSC	TPM1
STC22	0	0.901115737	0.897	0.544	0	hMSC	STC2
SYNPO2	0	0.815225618	0.86	0.391	0	hMSC	SYNPO
SEMA5A2	0	0.75585394	0.792	0.308	0	hMSC	SEMA5A
SULF12	0	0.739869787	0.697	0.2	0	hMSC	SULF1
TMSB4X2	0	0.703009286	1	0.999	0	hMSC	TMSB4X
RBP12	0	0.648085656	0.614	0.09	0	hMSC	RBP1
LIMS2	0	0.406260418	0.499	0.032	0	hMSC	LIMS2
MRVI1	0	0.349064903	0.404	0.005	0	hMSC	MRVI1
LMOD1	0	0.336947115	0.459	0.015	0	hMSC	LMOD1
KIF26B	0	0.30101966	0.477	0.061	0	hMSC	KIF26B
C1orf1981	3.84E-307	0.523180392	0.672	0.218	7.34E-303	hMSC	C1orf198
SPARC3	8.68E-306	0.872063007	0.962	0.949	1.66E-301	hMSC	SPARC
LINC011332	1.73E-304	0.503422521	0.559	0.116	3.30E-300	hMSC	LINC01133
FBLN22	1.34E-299	0.57499481	0.707	0.229	2.56E-295	hMSC	FBLN2
CDH111	3.47E-297	0.648750608	0.842	0.428	6.64E-293	hMSC	CDH11
OXTR2	2.01E-295	0.63580045	0.571	0.134	3.84E-291	hMSC	OXTR
ROR1	5.39E-293	0.314721013	0.447	0.06	1.03E-288	hMSC	ROR1
CRABP2	7.34E-275	0.470551606	0.445	0.064	1.40E-270	hMSC	CRABP2
LBH	3.21E-273	0.432501169	0.485	0.088	6.13E-269	hMSC	LBH
PLK22	4.85E-272	0.749771977	0.867	0.529	9.28E-268	hMSC	PLK2
COL5A12	5.71E-269	0.662054572	0.848	0.551	1.09E-264	hMSC	COL5A1
TPD52L1	8.18E-269	0.29067718	0.419	0.057	1.56E-264	hMSC	TPD52L1
KRT72	2.87E-267	1.134722395	0.85	0.387	5.49E-263	hMSC	KRT7
SESN3	1.05E-265	0.371496675	0.446	0.072	2.00E-261	hMSC	SESN3
NPPB	3.68E-262	0.463600686	0.309	0.015	7.03E-258	hMSC	NPPB
HSPB7	1.14E-255	0.273965905	0.368	0.039	2.18E-251	hMSC	HSPB7
RGS5	1.36E-249	0.690863842	0.416	0.062	2.60E-245	hMSC	RGS5
NREP2	5.88E-242	0.60945851	0.767	0.397	1.12E-237	hMSC	NREP
EEF1A11	3.42E-236	0.388600513	0.999	0.998	6.54E-232	hMSC	EEF1A1
EDIL31	1.14E-235	0.506246031	0.757	0.346	2.18E-231	hMSC	EDIL3
COL1A23	1.32E-235	0.802855788	0.948	0.917	2.52E-231	hMSC	COL1A2
CALD11	1.33E-233	0.676038981	0.983	0.986	2.55E-229	hMSC	CALD1
OLFML3	4.23E-233	0.324006154	0.464	0.095	8.08E-229	hMSC	OLFML3
FSTL11	1.29E-231	0.676460888	0.92	0.878	2.46E-227	hMSC	FSTL1
NR4A2	1.16E-230	0.345855897	0.522	0.13	2.21E-226	hMSC	NR4A2
CPA4	5.12E-223	0.336730185	0.475	0.105	9.78E-219	hMSC	CPA4
ZFP36	5.76E-221	0.327759955	0.509	0.132	1.10E-216	hMSC	ZFP36
GADD45B2	2.49E-219	0.492475513	0.721	0.337	4.76E-215	hMSC	GADD45B
SERPINE23	6.20E-218	0.789760895	0.874	0.561	1.18E-213	hMSC	SERPINE2
THBS22	7.44E-214	0.701604205	0.755	0.454	1.42E-209	hMSC	THBS2
DHRS31	8.03E-213	0.449105294	0.549	0.166	1.53E-208	hMSC	DHRS3
C9orf31	1.34E-211	0.475132179	0.765	0.415	2.56E-207	hMSC	C9orf3
C5orf461	2.15E-211	0.399827077	0.508	0.137	4.10E-207	hMSC	C5orf46
CTGF2	2.37E-209	0.725863692	0.966	0.856	4.52E-205	hMSC	CTGF
NUAK11	7.03E-208	0.502343414	0.721	0.348	1.34E-203	hMSC	NUAK1
GAS62	2.93E-207	0.628614442	0.837	0.577	5.60E-203	hMSC	GAS6
C10orf10	1.08E-205	0.354742258	0.287	0.026	2.07E-201	hMSC	C10orf10
MGARP2	1.28E-204	0.363787499	0.548	0.171	2.44E-200	hMSC	MGARP
CNN21	3.36E-204	0.485906849	0.905	0.8	6.43E-200	hMSC	CNN2
FLNA1	2.93E-203	0.583933345	0.916	0.903	5.60E-199	hMSC	FLNA
CDKN2B2	1.50E-200	0.460389762	0.492	0.134	2.88E-196	hMSC	CDKN2B
LDB2	1.10E-193	0.327713224	0.464	0.122	2.11E-189	hMSC	LDB2
FOSB3	2.27E-191	0.306721026	0.648	0.215	4.33E-187	hMSC	FOSB
MGP3	2.67E-190	0.893001551	0.722	0.299	5.10E-186	hMSC	MGP
GLS	2.78E-188	0.480190394	0.742	0.437	5.31E-184	hMSC	GLS
DDAH12	1.80E-187	0.522952724	0.756	0.467	3.44E-183	hMSC	DDAH1
ENC11	1.12E-182	0.418362614	0.729	0.378	2.15E-178	hMSC	ENC1
MYH91	4.00E-182	0.532880476	0.916	0.899	7.64E-178	hMSC	MYH9
PTPLA1	1.59E-181	0.449313474	0.764	0.473	3.04E-177	hMSC	PTPLA
LMCD1	1.43E-180	0.31047197	0.492	0.142	2.73E-176	hMSC	LMCD1
C6orf481	4.18E-178	0.538729496	0.904	0.854	7.98E-174	hMSC	C6orf48
HES12	3.74E-177	0.4954059	0.723	0.384	7.14E-173	hMSC	HES1
SERF23	4.73E-175	0.317370491	0.991	0.992	9.04E-171	hMSC	SERF2
COL5A22	7.36E-175	0.508379266	0.86	0.673	1.41E-170	hMSC	COL5A2
RHOB1	1.82E-173	0.381922441	0.722	0.362	3.48E-169	hMSC	RHOB
FOS3	1.15E-171	0.250403115	0.785	0.314	2.20E-167	hMSC	FOS
ADAM122	1.20E-171	0.458683009	0.639	0.304	2.29E-167	hMSC	ADAM12
LUM1	1.63E-171	0.626817785	0.441	0.11	3.12E-167	hMSC	LUM
PGM1	5.94E-170	0.378322943	0.554	0.222	1.14E-165	hMSC	PGM1
MAGI1	4.65E-169	0.28621839	0.52	0.179	8.89E-165	hMSC	MAGI1
RAB11FIP1	6.08E-169	0.254792437	0.413	0.106	1.16E-164	hMSC	RAB11FIP1
MMP23B	1.38E-163	0.274827208	0.46	0.137	2.64E-159	hMSC	MMP23B
FHL22	1.15E-160	0.547886803	0.879	0.753	2.19E-156	hMSC	FHL2
MFAP52	2.99E-159	0.50524791	0.591	0.25	5.71E-155	hMSC	MFAP5
NNMT1	3.26E-159	0.583423209	0.863	0.747	6.23E-155	hMSC	NNMT
LIMA12	6.91E-157	0.477456075	0.895	0.757	1.32E-152	hMSC	LIMA1
ACTG11	7.75E-156	0.296423677	0.997	0.996	1.48E-151	hMSC	ACTG1
GPRC5A	8.05E-156	0.306680983	0.448	0.144	1.54E-151	hMSC	GPRC5A
MT-ND51	1.96E-155	0.390932078	0.94	0.955	3.75E-151	hMSC	MT-ND5
DSP1	7.18E-155	0.351803261	0.584	0.224	1.37E-150	hMSC	DSP
ATF33	7.80E-151	0.256150732	0.501	0.165	1.49E-146	hMSC	ATF3
TTC31	1.22E-150	0.373746333	0.926	0.913	2.33E-146	hMSC	TTC3
EIF3F1	3.31E-150	0.347433819	0.943	0.948	6.33E-146	hMSC	EIF3F
DSTN1	9.61E-149	0.373745716	0.97	0.981	1.84E-144	hMSC	DSTN
COL4A13	4.45E-146	0.483936263	0.919	0.836	8.49E-142	hMSC	COL4A1
SPOCK11	1.69E-143	0.450970763	0.855	0.684	3.22E-139	hMSC	SPOCK1
DPYSL33	8.27E-142	0.52841585	0.811	0.636	1.58E-137	hMSC	DPYSL3
ACTN11	3.43E-140	0.43507737	0.912	0.893	6.56E-136	hMSC	ACTN1
ITGA113	1.46E-138	0.320826416	0.599	0.247	2.80E-134	hMSC	ITGA11
MEST3	1.95E-138	0.3875646	0.825	0.386	3.73E-134	hMSC	MEST
JUNB3	3.27E-138	0.405688777	0.792	0.491	6.25E-134	hMSC	JUNB
GATA61	1.55E-137	0.290053149	0.61	0.271	2.96E-133	hMSC	GATA6
CSRP21	1.66E-136	0.385866902	0.585	0.263	3.16E-132	hMSC	CSRP2
FAM129A	1.85E-136	0.316070241	0.488	0.189	3.53E-132	hMSC	FAM129A
SLC7A5	1.26E-135	0.411104481	0.753	0.505	2.41E-131	hMSC	SLC7A5
COMMD6	3.00E-135	0.350556586	0.933	0.954	5.74E-131	hMSC	COMMD6
KCTD20	4.00E-135	0.47253906	0.696	0.455	7.65E-131	hMSC	KCTD20
FN13	9.56E-135	0.475459544	0.96	0.948	1.83E-130	hMSC	FN1
INHBA3	1.11E-134	0.401332748	0.869	0.678	2.12E-130	hMSC	INHBA
FHL12	1.38E-134	0.472589709	0.659	0.365	2.63E-130	hMSC	FHL1
ZNF503	4.50E-134	0.268304286	0.538	0.223	8.60E-130	hMSC	ZNF503
ARID5B1	7.41E-134	0.519902167	0.883	0.764	1.42E-129	hMSC	ARID5B
PSAT11	8.80E-134	0.409522443	0.566	0.279	1.68E-129	hMSC	PSAT1
EGR13	1.97E-131	0.25694371	0.613	0.252	3.76E-127	hMSC	EGR1
DUSP11	6.14E-131	0.401484952	0.879	0.725	1.17E-126	hMSC	DUSP1
FAM43A1	7.34E-126	0.397860464	0.714	0.426	1.40E-121	hMSC	FAM43A
EFEMP12	4.82E-120	0.464082824	0.872	0.691	9.20E-116	hMSC	EFEMP1
S100A4	3.50E-119	0.362097023	0.36	0.108	6.69E-115	hMSC	S100A4
PCDH101	7.76E-119	0.252281164	0.554	0.236	1.48E-114	hMSC	PCDH10
PDLIM33	3.90E-118	0.282934577	0.762	0.463	7.46E-114	hMSC	PDLIM3
MMP24-AS1	1.04E-117	0.367061778	0.834	0.728	1.99E-113	hMSC	MMP24-AS1
IER33	2.25E-116	0.275207692	0.915	0.798	4.30E-112	hMSC	IER3
FBLN5	1.94E-115	0.294576665	0.51	0.231	3.71E-111	hMSC	FBLN5
GAPDH1	6.65E-114	0.330356765	0.999	0.997	1.27E-109	hMSC	GAPDH
NCOA73	3.05E-113	0.323062952	0.725	0.464	5.82E-109	hMSC	NCOA7
LMO73	5.65E-113	0.370717593	0.74	0.489	1.08E-108	hMSC	LMO7
IFITM31	7.39E-113	0.346350356	0.959	0.961	1.41E-108	hMSC	IFITM3
MEG31	1.54E-111	0.449157047	0.884	0.798	2.95E-107	hMSC	MEG3
COPZ2	4.29E-111	0.287718615	0.671	0.418	8.20E-107	hMSC	COPZ2
ANKRD14	1.06E-110	0.420541207	0.617	0.295	2.02E-106	hMSC	ANKRD1
P4HA1	2.83E-109	0.320363897	0.726	0.497	5.41E-105	hMSC	P4HA1
PDLIM23	2.32E-108	0.345245298	0.911	0.882	4.44E-104	hMSC	PDLIM2
VMP13	3.71E-107	0.353121552	0.849	0.711	7.10E-103	hMSC	VMP1
FILIP1L1	1.73E-104	0.364649219	0.673	0.423	3.31E-100	hMSC	FILIP1L
THBS11	6.24E-104	0.49707962	0.847	0.639	1.19E-99	hMSC	THBS1
PALLD1	2.45E-102	0.338854826	0.879	0.716	4.68E-98	hMSC	PALLD
CYR612	1.39E-101	0.442282379	0.908	0.789	2.65E-97	hMSC	CYR61
BGN2	1.17E-100	0.324100731	0.867	0.696	2.24E-96	hMSC	BGN
COL3A13	2.86E-100	0.410857339	0.862	0.687	5.46E-96	hMSC	COL3A1
CUX11	4.74E-100	0.300336993	0.74	0.525	9.05E-96	hMSC	CUX1
EFEMP21	7.08E-100	0.330524504	0.851	0.719	1.35E-95	hMSC	EFEMP2
ZMAT3	5.21E-96	0.339851303	0.734	0.519	9.95E-92	hMSC	ZMAT3
MTHFD21	7.34E-96	0.407432706	0.76	0.606	1.40E-91	hMSC	MTHFD2
PFDN5	9.24E-95	0.264376587	0.949	0.975	1.77E-90	hMSC	PFDN5
NEXN1	1.10E-94	0.357876134	0.805	0.648	2.10E-90	hMSC	NEXN
TNS11	2.28E-94	0.26899786	0.634	0.381	4.35E-90	hMSC	TNS1
PLS31	6.76E-93	0.371895898	0.832	0.683	1.29E-88	hMSC	PLS3
SERPINH11	7.54E-91	0.405817973	0.919	0.921	1.44E-86	hMSC	SERPINH1
CRYAB3	1.89E-90	0.377050429	0.624	0.336	3.61E-86	hMSC	CRYAB
DLC11	6.28E-90	0.311252482	0.765	0.544	1.20E-85	hMSC	DLC1
MSRB3	8.55E-90	0.292640501	0.781	0.612	1.63E-85	hMSC	MSRB3
COL4A23	8.98E-90	0.333724946	0.906	0.848	1.72E-85	hMSC	COL4A2
PAWR2	3.29E-89	0.296499455	0.781	0.584	6.28E-85	hMSC	PAWR
ASNS	9.49E-89	0.253129206	0.399	0.168	1.81E-84	hMSC	ASNS
HIF1A3	1.02E-85	0.332413225	0.855	0.762	1.95E-81	hMSC	HIF1A
FBLIM1	1.07E-85	0.353506765	0.825	0.747	2.05E-81	hMSC	FBLIM1
SLC25A4	1.61E-83	0.29390122	0.567	0.333	3.08E-79	hMSC	SLC25A4
KRT192	7.06E-83	0.701288988	0.462	0.232	1.35E-78	hMSC	KRT19
HES42	1.89E-82	0.260629056	0.712	0.446	3.62E-78	hMSC	HES4
COL8A11	5.98E-82	0.488075602	0.624	0.428	1.14E-77	hMSC	COL8A1
FSTL3	9.18E-81	0.276748573	0.626	0.399	1.75E-76	hMSC	FSTL3
IFI27L21	3.57E-80	0.287563173	0.871	0.796	6.83E-76	hMSC	IFI27L2
LOX2	2.85E-79	0.47311519	0.709	0.536	5.44E-75	hMSC	LOX
STAT12	4.63E-79	0.446284798	0.699	0.478	8.84E-75	hMSC	STAT1
SNHG18	1.32E-77	0.254565227	0.719	0.497	2.52E-73	hMSC	SNHG18
S100A101	1.37E-76	0.421220375	0.942	0.894	2.61E-72	hMSC	S100A10
LASP1	4.46E-76	0.350673301	0.779	0.655	8.51E-72	hMSC	LASP1
PHGDH1	1.65E-74	0.37210821	0.516	0.298	3.15E-70	hMSC	PHGDH
GSTM3	6.66E-74	0.272099768	0.62	0.399	1.27E-69	hMSC	GSTM3
FAM63B	2.72E-73	0.266296198	0.577	0.366	5.20E-69	hMSC	FAM63B
SEPT111	8.17E-71	0.338413292	0.899	0.869	1.56E-66	hMSC	11-Sep
DDIT41	1.95E-70	0.313435813	0.543	0.313	3.73E-66	hMSC	DDIT4
ATF4	3.23E-68	0.271548103	0.917	0.901	6.16E-64	hMSC	ATF4
LPP	7.83E-65	0.262705534	0.815	0.689	1.50E-60	hMSC	LPP
WSB13	1.12E-64	0.263511894	0.77	0.598	2.13E-60	hMSC	WSB1
CITED2	1.13E-63	0.260134699	0.59	0.377	2.16E-59	hMSC	CITED2
PYCR11	6.77E-62	0.274434851	0.72	0.571	1.29E-57	hMSC	PYCR1
IL1R13	5.68E-61	0.278755208	0.622	0.411	1.09E-56	hMSC	IL1R1
PDLIM51	1.53E-60	0.279788145	0.822	0.728	2.93E-56	hMSC	PDLIM5
CRIM11	3.15E-60	0.267165384	0.76	0.592	6.01E-56	hMSC	CRIM1
BEX13	5.44E-60	0.298925536	0.344	0.15	1.04E-55	hMSC	BEX1
XRCC4	5.91E-58	0.321045094	0.327	0.154	1.13E-53	hMSC	XRCC4
LOXL2	6.68E-58	0.250829009	0.709	0.555	1.28E-53	hMSC	LOXL2
PTRF2	7.37E-56	0.251324488	0.938	0.917	1.41E-51	hMSC	PTRF
EPAS11	1.37E-55	0.30455748	0.648	0.477	2.62E-51	hMSC	EPAS1
KRT82	2.74E-54	0.73855127	0.797	0.692	5.24E-50	hMSC	KRT8
SORBS23	3.62E-54	0.28059481	0.551	0.342	6.91E-50	hMSC	SORBS2
CDKN1A3	5.22E-53	0.332199148	0.814	0.713	9.97E-49	hMSC	CDKN1A
NLRP11	1.68E-51	0.261285693	0.607	0.412	3.22E-47	hMSC	NLRP1
B4GALT13	9.01E-51	0.414869878	0.67	0.468	1.72E-46	hMSC	B4GALT1
EDN13	4.56E-49	0.365799933	0.636	0.422	8.71E-45	hMSC	EDN1
IGFBP61	1.17E-48	0.266049752	0.767	0.648	2.23E-44	hMSC	IGFBP6
QSOX1	1.41E-48	0.253614589	0.733	0.599	2.70E-44	hMSC	QSOX1
ADAM19	6.27E-44	0.263419287	0.675	0.503	1.20E-39	hMSC	ADAM19
GARS1	5.22E-41	0.267695334	0.754	0.694	9.97E-37	hMSC	GARS
BCAT1	1.18E-34	0.263858868	0.788	0.754	2.26E-30	hMSC	BCAT1
CLDN111	5.62E-30	0.571056528	0.547	0.413	1.07E-25	hMSC	CLDN11
IGF2	1.72E-24	0.316148144	0.255	0.149	3.29E-20	hMSC	IGF2
HAPLN13	3.14E-07	0.380500919	0.424	0.344	0.006004596	hMSC	HAPLN1
