# Supplementary material for: Enhancing myocardial repair with CardioClusters
Source: Nat Commun. 2020 Aug 7;11:3955. doi: 10.1038/s41467-020-17742-z (PMC7414230; doi:10.1038/s41467-020-17742-z)
Supplement: Supplementary file 5 — Supplementary Data 2 [file 41467_2020_17742_MOESM5_ESM.csv]

Supplemental Data 2
		Fresh CIC DEG Intersect
			CardioCluster	Parental
		1	RARRES2	HMGB2
		2	IGFBP5	THY1
		3	MEDAG	CCDC80
		4	DCN	SMC4
		5	CCL2	HMGN2
		6	CXCL1	DEK
		7	C3	ARHGDIB
		8	APOE
		9	CYGB
		10	TPST1
		11	FOS
		12	GABARAPL1
		13	SAT1
		14	HTRA1
		15	ID2
		16	NFKBIZ
		17	YPEL3
		18	DNAJB9
		19	KLF9
		20	EGR1
		21	GFPT2
		22	B2M
		23	ALDH2
		24	NR3C1
		25	GRN
		26	PRKCDBP
		27	IER3
		28	CTSB
		29	FOSB
		30	MGP
		31	COL3A1
		32	PSAP
		33	NFKBIA
		34	MMP2
		35	LRP1
		36	PAM
		37	BTG1
		38	PDGFRA
		39	ATF3
		40	MALAT1
		41	AKAP13
		42	TAPBP
		43	VGLL4
		44	VCAN
		45	NFE2L2
		46	IL6ST
		47	JUNB
		48	JUN
		49	COQ10B
		50	EMILIN1
		51	JAK1
		52	KLF6
		53	DPYSL2
		54	ANKRD12
		55	FCGRT
		56	PPP1R15A
		57	ADD3
		58	APP
		59	COL6A2
		60	FKBP2
		61	CXCL12
		62	CCNL1
		63	GPX7
		64	YIPF5
		65	SERPINE2
		66	ZFP36L1
		67	MXRA7
		68	YIPF4
		69	SDC2
		70	COL6A1
		71	KMT2E
		72	ITM2B
		73	TMEM59
		74	JMJD1C
		75	CD47
		76	OS9
		77	LAMP2
		78	COL1A1
		79	PHLDA1
		80	RAB11B
		81	DDX5
		82	ATP6AP2
		83	ID3
		84	H3F3A
		85	NUCB1
		86	IFRD1
		87	CTSL
		88	LAMA4
		89	LAMC1
