# Supplementary material for: Enhancing myocardial repair with CardioClusters
Source: Nat Commun. 2020 Aug 7;11:3955. doi: 10.1038/s41467-020-17742-z (PMC7414230; doi:10.1038/s41467-020-17742-z)
Supplement: Supplementary file 6 — Supplementary Data 3 [file 41467_2020_17742_MOESM6_ESM.xlsx]

## Sheet: Sheet1
Supplemental Data 3
			Heart Rate (bpm)
			Heart Rate	SHAM			CardioCluster			C+E+M			Vehicle
			Week	Mean	SEM	N	Mean	SEM	N	Mean	SEM	N	Mean	SEM	N
			Baseline	487.953	15.1328	12	472.258	15.7695	17	493.173	14.7185	15	471.783	17.4914	16
			1	449.229	17.0656	12	470.499	10.9143	12	471.524	19.6995	15	426.936	16.3467	16
			2	437.716	28.4685	12	462.272	18.2304	12	469.081	13.9557	15	433.02	22.7992	14
			4	439.432	14.6228	12	488.523	26.9353	12	503.793	24.4334	15	445.81	15.3958	16
			8	462.073	16.1348	12	470.516	14.8123	11	476.45	20.96	13	423.568	19.7352	16
			12	492.898	13.0729	11	469.216	18.9237	11	507.16	13.9191	13	507.34	13.7759	11
			16	492.679	15.7334	8	443.195	20.1802	8	478.723	26.1101	10	491.358	22.2245	8
			20	456.467	25.3445	6	438.72	19.9907	7	445.56	28.7618	7	504.686	13.3494	8
Anterior Wall Thickness; systole (mm)										Anterior Wall Thickness; diastole (mm)
LVAW;s	SHAM		CardioCluster		C+E+M		Vehicle			LVAW;d	SHAM		CardioCluster		C+E+M		Vehicle
Week	Mean	SEM	Mean	SEM	Mean	SEM	Mean	SEM		Week	Mean	SEM	Mean	SEM	Mean	SEM	Mean	SEM
Baseline	1.16417	0.0450771	1.16187	0.0386137	1.07067	0.0429787	1.21	0.0388098		Baseline	0.753958	0.0745569	0.758214	0.0590567	0.658167	0.0401185	0.81125	0.0372352
1	1.27187	0.065474	0.715	0.100587	0.670083	0.0578787	0.869687	0.0855332		1	0.898333	0.0621714	0.67375	0.0961905	0.5995	0.0334337	0.751094	0.0638904
2	1.12979	0.0598352	0.600417	0.0672617	0.619667	0.0656755	0.5775	0.0345934		2	0.831875	0.0515729	0.531667	0.0520383	0.531667	0.0506838	0.538214	0.0334595
4	1.21	0.0652	0.533958	0.0719233	0.506917	0.0406313	0.5225	0.0326351		4	0.841042	0.0501461	0.490417	0.0494992	0.429917	0.035666	0.495859	0.0328869
8	1.2249	0.0463345	0.6225	0.0846611	0.53625	0.0827933	0.453332	0.0389048		8	0.786042	0.0299834	0.4925	0.0570197	0.464327	0.0669668	0.444645	0.0422973
12	1.29125	0.0592268	0.7125	0.092662	0.535192	0.0642383	0.508768	0.0325429		12	0.8825	0.0433554	0.58875	0.0641945	0.478077	0.0512153	0.465217	0.0328419
16	1.17906	0.065209	0.690937	0.0812111	0.484	0.0464163	0.3575	0.04059		16	0.842188	0.0524712	0.555156	0.0613235	0.38225	0.046642	0.278438	0.0234946
20	1.34292	0.0873723	0.681607	0.0243497	0.487143	0.0639927	0.383281	0.0459309		20	0.967083	0.0612523	0.524464	0.0326529	0.396786	0.0643135	0.350625	0.0258548
Posterior Wall Thickness; systole (mm)										Posterior Wall Thickness; diastole (mm)
LVPW;s	SHAM		CardioCluster		C+E+M		Vehicle			LVPW;d	SHAM		CardioCluster		C+E+M		Vehicle
Week	Mean	SEM	Mean	SEM	Mean	SEM	Mean	SEM		Week	Mean	SEM	Mean	SEM	Mean	SEM	Mean	SEM
Baseline	1.22604	0.0647997	1.38679	0.0443744	1.5015	0.0532569	1.3157	0.0509202		Baseline	0.664583	0.0588091	0.819107	0.060746	0.784667	0.0444938	0.856797	0.0590839
1	1.27187	0.0840224	1.24667	0.0658412	1.2815	0.117803	1.25383	0.0856411		1	0.776875	0.0446675	0.861667	0.0611493	0.82775	0.0897565	0.916953	0.0866424
2	1.28563	0.0640587	1.22146	0.0853305	1.17883	0.0980521	1.25518	0.0963733		2	0.825	0.0621406	0.870833	0.0899633	0.771833	0.0661998	0.995893	0.0687759
4	1.05417	0.0873789	1.11375	0.0583854	1.01383	0.0931263	1.12234	0.0710588		4	0.717292	0.0764038	0.86625	0.0491119	0.777333	0.0746499	0.892891	0.0626778
8	1.07823	0.0581262	0.83	0.117659	1.00163	0.0759823	0.958203	0.0755357		8	0.750521	0.0602794	0.6225	0.0612985	0.847212	0.0716764	0.787722	0.0698832
12	1.10125	0.0647712	1.17125	0.0924578	1.32	0.0866835	0.960833	0.0750878		12	0.75625	0.0522105	0.96375	0.0669118	1.07885	0.0736294	0.825471	0.0590754
16	1.155	0.0877357	1.12578	0.0864736	1.0615	0.154762	0.986563	0.155515		16	0.807813	0.0603698	0.876562	0.0622964	0.858	0.125674	0.828438	0.128508
20	1.20083	0.0708863	1.34161	0.0986911	1.02536	0.0611142	1.19797	0.149441		20	0.815833	0.0856973	1.16482	0.100806	0.7975	0.0365026	0.996875	0.137082
Left Ventricular Volume; systole (uL)										Left Ventricular Volume; diastole (uL)
LV Vol;s	SHAM		CardioCluster		C+E+M		Vehicle			LV Vol;d	SHAM		CardioCluster		C+E+M		Vehicle
Week	Mean	SEM	Mean	SEM	Mean	SEM	Mean	SEM		Week	Mean	SEM	Mean	SEM	Mean	SEM	Mean	SEM
Baseline	14.4489	1.66067	13.2979	1.17743	12.9314	1.37619	13.3308	0.899072		Baseline	39.1517	2.24556	38.2008	1.82325	37.0069	2.12658	37.723	1.50653
1	10.8084	0.895446	37.9782	5.43944	37.6293	4.19234	41.0691	3.5883		1	36.2083	1.82194	52.6208	5.79928	53.5145	4.74637	57.7837	3.72821
2	12.4563	1.23305	42.2796	3.21509	45.1808	4.14678	45.8454	3.15783		2	37.9581	1.68197	63.2021	3.64513	64.7125	4.41837	63.4223	3.76976
4	13.2215	1.41496	41.8283	5.20367	51.4034	4.57679	56.6049	6.30914		4	36.1853	1.95125	63.2933	5.72797	70.5299	5.35135	75.3068	7.11304
8	11.8354	0.594106	45.1959	5.40756	54.8474	6.05537	64.5668	7.43094		8	37.1983	1.62239	69.704	5.32889	75.3863	6.63194	82.9379	7.8516
12	11.7078	0.672775	46.8373	8.8789	56.3412	8.24441	71.0319	10.0506		12	37.4848	1.64602	69.4754	8.11562	78.9878	8.06142	91.0388	10.6742
16	11.9437	1.63887	40.7818	5.58412	56.1458	10.4245	71.5192	9.06832		16	34.8296	2.14803	64.7095	7.00707	77.3658	10.6384	87.7261	9.46215
20	9.72152	1.37359	37.6398	4.29238	64.7623	11.045	80.3707	8.77037		20	34.5314	2.41508	61.7813	5.25532	90.6276	10.585	99.6098	9.45679
Ejection Fraction (%)										Fractional Shortening (%)
EF	SHAM		CardioCluster		C+E+M		Vehicle			FS	SHAM		CardioCluster		C+E+M		Vehicle
Week	Mean	SEM	Mean	SEM	Mean	SEM	Mean	SEM		Week	Mean	SEM	Mean	SEM	Mean	SEM	Mean	SEM
Baseline	67.0458	1.63617	68.5693	0.714641	65.9026	0.98679	67.0978	1.31745		Baseline	34.2511	2.30831	35.3172	1.19717	35.5519	1.42051	34.6707	1.11486
1	66.482	1.24192	27.3653	2.91576	31.5818	2.17411	28.8317	1.98295		1	38.6361	1.3623	14.2614	2.19394	14.4653	1.15378	13.6445	1.02996
2	65.6008	1.58394	33.2895	3.09564	32.0294	3.19742	31.0231	1.84178		2	36.8628	1.56768	15.9881	1.80935	14.6052	1.60014	12.7174	1.21602
4	65.1043	1.8729	36.2359	3.4141	28.7103	1.73483	24.0155	1.40847		4	34.3527	1.77807	16.9675	2.21303	12.9844	0.82677	11.9003	0.748668
8	65.4762	1.10715	38.7585	4.18487	30.0094	2.65607	23.2756	1.66823		8	36.7809	1.10057	17.9605	2.553	13.4903	1.30483	10.7931	1.02736
12	67.4904	1.82564	39.1957	4.38352	31.0758	3.36046	20.7209	2.36372		12	37.2989	1.11882	18.3178	3.13981	15.03	1.56972	10.7895	0.988733
16	64.9425	2.4579	40.0363	2.40959	31.7007	3.21492	17.2932	2.25993		16	35.929	2.71106	18.114	1.16012	14.1387	1.51854	8.7284	1.68055
20	67.8501	1.64	39.7266	1.92466	30.1032	4.50843	15.5719	0.961397		20	40.4069	2.15009	19.0424	1.1692	14.681	2.09442	8.95935	1.46224
Echocardiographic data represented as mean ± SEM. Heart rate, anterior wall thickness, posterior wall thickness, left ventricular volume, ejection fraction and fractional shortening were measured at specified times after MI. (N) indicates the number of mice used in each group at the given time point.
